# Supplementary material for: Circulating immune cells and apolipoprotein A mediation: a Mendelian randomization study on hypertensive disorder of pregnancy
Source: Front Immunol. 2024 Sep 17;15:1438680. doi: 10.3389/fimmu.2024.1438680 (PMC11442235; doi:10.3389/fimmu.2024.1438680)
Supplement: Supplementary file 1 [file DataSheet1.zip]

Archive with 16 entries (15 files):
- supplementary Material/
- __MACOSX/._supplementary Material
- supplementary Material/.DS_Store
- __MACOSX/supplementary Material/._.DS_Store
- supplementary Material/FS4-HDP.tif
- __MACOSX/supplementary Material/._FS4-HDP.tif
- supplementary Material/FS2-HDP.tif
- __MACOSX/supplementary Material/._FS2-HDP.tif
- supplementary Material/FS3-HDP.tif
- __MACOSX/supplementary Material/._FS3-HDP.tif
- supplementary Material/Supplementary Table.xlsx
- __MACOSX/supplementary Material/._Supplementary Table.xlsx
- supplementary Material/FS1-HDP.tif
- __MACOSX/supplementary Material/._FS1-HDP.tif
- supplementary Material/Supplementary Figure Legend-hdp.docx
- __MACOSX/supplementary Material/._Supplementary Figure Legend-hdp.docx
