# Supplementary material for: Circulating immune cells and apolipoprotein A mediation: a Mendelian randomization study on hypertensive disorder of pregnancy
Source: Front Immunol. 2024 Sep 17;15:1438680. doi: 10.3389/fimmu.2024.1438680 (PMC11442235; doi:10.3389/fimmu.2024.1438680)
Supplement: Supplementary file 1 [file DataSheet1.zip › supplementary Material/Supplementary Table.xlsx]

## Sheet: Supplementary Table 1
Supplementary Table 1.The characterization of immunophenotypes.
Trait type	Panel	Statistical trait name	Trait	GWAS Catalog Accession Number
Relative count	B cell	BC_Trait1	IgD+ %B cell	GCST90001391
Absolute count	B cell	BC_Trait10	IgD+ CD38br AC	GCST90001392
Relative count	B cell	BC_Trait11	IgD+ CD38dim %B cell	GCST90001393
Absolute count	B cell	BC_Trait12	IgD+ CD38dim AC	GCST90001394
Relative count	B cell	BC_Trait13	IgD+ CD38- %B cell	GCST90001395
Absolute count	B cell	BC_Trait14	IgD+ CD38- AC	GCST90001396
Relative count	B cell	BC_Trait17	Unsw mem %B cell	GCST90001397
Absolute count	B cell	BC_Trait18	Unsw mem AC	GCST90001398
Relative count	B cell	BC_Trait19	IgD- CD27- %B cell	GCST90001399
Absolute count	B cell	BC_Trait2	IgD+ AC	GCST90001400
Absolute count	B cell	BC_Trait20	IgD- CD27- AC	GCST90001401
Relative count	B cell	BC_Trait21	Sw mem %B cell	GCST90001402
Absolute count	B cell	BC_Trait22	Sw mem AC	GCST90001403
Relative count	B cell	BC_Trait23	PB/PC %B cell	GCST90001404
Absolute count	B cell	BC_Trait24	PB/PC AC	GCST90001405
Relative count	B cell	BC_Trait25	Memory B cell %B cell	GCST90001406
Absolute count	B cell	BC_Trait26	Memory B cell AC	GCST90001407
Relative count	B cell	BC_Trait27	Naive-mature B cell %B cell	GCST90001408
Absolute count	B cell	BC_Trait28	Naive-mature B cell AC	GCST90001409
Relative count	B cell	BC_Trait3	IgD- CD38br %B cell	GCST90001410
Relative count	B cell	BC_Trait31	IgD+ CD24+ %B cell	GCST90001411
Absolute count	B cell	BC_Trait32	IgD+ CD24+ AC	GCST90001412
Relative count	B cell	BC_Trait33	IgD- CD24- %B cell	GCST90001413
Absolute count	B cell	BC_Trait34	IgD- CD24- AC	GCST90001414
Relative count	B cell	BC_Trait35	IgD+ CD24- %B cell	GCST90001415
Absolute count	B cell	BC_Trait36	IgD+ CD24- AC	GCST90001416
Relative count	B cell	BC_Trait37	CD24+ CD27+ %B cell	GCST90001417
Absolute count	B cell	BC_Trait38	CD24+ CD27+ AC	GCST90001418
Relative count	B cell	BC_Trait39	CD20- %B cell	GCST90001419
Absolute count	B cell	BC_Trait4	IgD- CD38br AC	GCST90001420
Absolute count	B cell	BC_Trait40	CD20- AC	GCST90001421
Relative count	B cell	BC_Trait43	CD20- CD38- %B cell	GCST90001422
Absolute count	B cell	BC_Trait44	CD20- CD38- AC	GCST90001423
Relative count	B cell	BC_Trait46	IgD+ %Lymphocyte	GCST90001424
Relative count	B cell	BC_Trait47	IgD- CD38br %lymphocyte	GCST90001425
Relative count	B cell	BC_Trait48	IgD- CD38dim %lymphocyte	GCST90001426
Relative count	B cell	BC_Trait49	IgD- CD38- %lymphocyte	GCST90001427
Relative count	B cell	BC_Trait5	IgD- CD38dim %B cell	GCST90001428
Relative count	B cell	BC_Trait50	IgD+ CD38br %lymphocyte	GCST90001429
Relative count	B cell	BC_Trait51	IgD+ CD38dim %lymphocyte	GCST90001430
Relative count	B cell	BC_Trait52	IgD+ CD38- %lymphocyte	GCST90001431
Relative count	B cell	BC_Trait54	Unsw Mem %lymphocyte	GCST90001432
Relative count	B cell	BC_Trait55	IgD- CD27- %lymphocyte	GCST90001433
Relative count	B cell	BC_Trait56	Sw mem %lymphocyte	GCST90001434
Relative count	B cell	BC_Trait57	PB/PC %lymphocyte	GCST90001435
Relative count	B cell	BC_Trait58	Memory B cell %lymphocyte	GCST90001436
Relative count	B cell	BC_Trait59	Naive-mature B cell %lymphocyte	GCST90001437
Absolute count	B cell	BC_Trait6	IgD- CD38dim AC	GCST90001438
Relative count	B cell	BC_Trait61	IgD+ CD24+ %lymphocyte	GCST90001439
Relative count	B cell	BC_Trait62	IgD- CD24- %lymphocyte	GCST90001440
Relative count	B cell	BC_Trait63	IgD+ CD24- %lymphocyte	GCST90001441
Relative count	B cell	BC_Trait64	CD24+ CD27+ %lymphocyte	GCST90001442
Relative count	B cell	BC_Trait65	CD20- %lymphocyte	GCST90001443
Relative count	B cell	BC_Trait67	CD20- CD38- %lymphocyte	GCST90001444
Relative count	B cell	BC_Trait7	IgD- CD38- %B cell	GCST90001445
Absolute count	B cell	BC_Trait8	IgD- CD38- AC	GCST90001446
Relative count	B cell	BC_Trait9	IgD+ CD38br %B cell	GCST90001447
Absolute count	cDC	DC_Trait524	CD11c+ monocyte AC	GCST90001448
Relative count	cDC	DC_Trait525	CD11c+ monocyte %monocyte	GCST90001449
Absolute count	cDC	DC_Trait526	CD62L- monocyte AC	GCST90001450
Relative count	cDC	DC_Trait527	CD62L- monocyte %monocyte	GCST90001451
Absolute count	cDC	DC_Trait530	CD11c+ CD62L- monocyte AC	GCST90001452
Relative count	cDC	DC_Trait531	CD11c+ CD62L- monocyte %monocyte	GCST90001453
Absolute count	cDC	DC_Trait532	CD62L- HLA DR++ monocyte AC	GCST90001454
Relative count	cDC	DC_Trait533	CD62L- HLA DR++ monocyte %monocyte	GCST90001455
Absolute count	cDC	DC_Trait534	CD11c+ HLA DR++ monocyte AC	GCST90001456
Relative count	cDC	DC_Trait535	CD11c+ HLA DR++ monocyte %monocyte	GCST90001457
Absolute count	cDC	f_DC_Trait502	Myeloid DC AC	GCST90001458
Relative count	cDC	f_DC_Trait503	Myeloid DC %DC	GCST90001459
Absolute count	cDC	f_DC_Trait504	Plasmacytoid DC AC	GCST90001460
Absolute count	cDC	f_DC_Trait505	DC AC	GCST90001461
Absolute count	cDC	f_DC_Trait508	CD62L- DC AC	GCST90001462
Relative count	cDC	f_DC_Trait509	CD62L- DC %DC	GCST90001463
Absolute count	cDC	f_DC_Trait512	CD86+ myeloid DC AC	GCST90001464
Relative count	cDC	f_DC_Trait513	CD86+ myeloid DC %DC	GCST90001465
Absolute count	cDC	f_DC_Trait514	CD86+ plasmacytoid DC AC	GCST90001466
Relative count	cDC	f_DC_Trait515	CD86+ plasmacytoid DC %DC	GCST90001467
Absolute count	cDC	f_DC_Trait516	CD62L- myeloid DC AC	GCST90001468
Relative count	cDC	f_DC_Trait517	CD62L- myeloid DC %DC	GCST90001469
Absolute count	cDC	f_DC_Trait518	CD62L- plasmacytoid DC AC	GCST90001470
Relative count	cDC	f_DC_Trait519	CD62L- plasmacytoid DC %DC	GCST90001471
Absolute count	cDC	f_DC_Trait520	CD62L- CD86+ myeloid DC AC	GCST90001472
Relative count	cDC	f_DC_Trait521	CD62L- CD86+ myeloid DC %DC	GCST90001473
Relative count	cDC	f_DC_Trait522	Plasmacytoid DC %DC	GCST90001474
Relative count	TBNK	f_MONO_Trait503	HLA DR++ monocyte %monocyte	GCST90001475
Relative count	TBNK	f_MONO_Trait504	HLA DR++ monocyte %leukocyte	GCST90001476
Absolute count	TBNK	f_MONO_Trait505	HLA DR++ monocyte AC	GCST90001477
Relative count	Treg	f_Treg_Trait501	CD4 Treg %CD4	GCST90001478
Relative count	Treg	f_Treg_Trait502	CD4 Treg %T cell	GCST90001479
Absolute count	Treg	f_Treg_Trait503	Resting Treg AC	GCST90001480
Relative count	Treg	f_Treg_Trait504	Resting Treg % CD4 Treg	GCST90001481
Relative count	Treg	f_Treg_Trait505	Resting Treg %CD4	GCST90001482
Absolute count	Treg	f_Treg_Trait506	CD39+ resting Treg AC	GCST90001483
Relative count	Treg	f_Treg_Trait507	CD39+ resting Treg %resting Treg	GCST90001484
Relative count	Treg	f_Treg_Trait508	CD39+ resting Treg % CD4 Treg	GCST90001485
Absolute count	Treg	f_Treg_Trait509	Activated Treg AC	GCST90001486
Relative count	Treg	f_Treg_Trait510	Activated Treg %CD4 Treg	GCST90001487
Relative count	Treg	f_Treg_Trait511	Activated Treg %CD4	GCST90001488
Absolute count	Treg	f_Treg_Trait512	CD39+ activated Treg AC	GCST90001489
Relative count	Treg	f_Treg_Trait513	CD39+ activated Treg %activated Treg	GCST90001490
Relative count	Treg	f_Treg_Trait514	CD39+ activated Treg %CD4 Treg	GCST90001491
Absolute count	Treg	f_Treg_Trait515	Secreting Treg AC	GCST90001492
Relative count	Treg	f_Treg_Trait516	Secreting Treg % CD4 Treg	GCST90001493
Relative count	Treg	f_Treg_Trait517	Secreting Treg %CD4	GCST90001494
Absolute count	Treg	f_Treg_Trait518	CD39+ secreting Treg AC	GCST90001495
Relative count	Treg	f_Treg_Trait519	CD39+ secreting Treg %secreting Treg	GCST90001496
Relative count	Treg	f_Treg_Trait520	CD39+ secreting Treg %CD4 Treg	GCST90001497
Absolute count	Treg	f_Treg_Trait521	Activated & resting Treg AC	GCST90001498
Relative count	Treg	f_Treg_Trait522	Activated & resting Treg % CD4 Treg	GCST90001499
Relative count	Treg	f_Treg_Trait523	Activated & resting Treg %CD4+	GCST90001500
Absolute count	Treg	f_Treg_Trait527	Activated & secreting Treg AC	GCST90001501
Relative count	Treg	f_Treg_Trait528	Activated & secreting Treg %CD4 Treg	GCST90001502
Relative count	Treg	f_Treg_Trait529	Activated & secreting Treg %CD4+	GCST90001503
Absolute count	Treg	f_Treg_Trait533	CD25hi AC	GCST90001504
Relative count	Treg	f_Treg_Trait534	CD25hi %CD4+	GCST90001505
Relative count	Treg	f_Treg_Trait535	CD25hi %T cell	GCST90001506
Absolute count	Treg	f_Treg_Trait536	CD25hi CD45RA+ CD4 not Treg AC	GCST90001507
Relative count	Treg	f_Treg_Trait537	CD25hi CD45RA+ CD4 not Treg %CD4+	GCST90001508
Relative count	Treg	f_Treg_Trait538	CD25hi CD45RA+ CD4 not Treg %T cell	GCST90001509
Absolute count	Treg	f_Treg_Trait539	CD25hi CD45RA- CD4 not Treg AC	GCST90001510
Relative count	Treg	f_Treg_Trait540	CD25hi CD45RA- CD4 not Treg %CD4+	GCST90001511
Relative count	Treg	f_Treg_Trait541	CD25hi CD45RA- CD4 not Treg %T cell	GCST90001512
Absolute count	Treg	f_Treg_Trait542	CD4 Treg AC	GCST90001513
Absolute count	Myeloid cell	MDSC_Trait1	HSC AC	GCST90001514
Absolute count	Myeloid cell	MDSC_Trait10	Im MDSC AC	GCST90001515
Relative count	Myeloid cell	MDSC_Trait11	Im MDSC %CD33dim HLA DR- CD66b-	GCST90001516
Absolute count	Myeloid cell	MDSC_Trait12	CD33br HLA DR+ AC	GCST90001517
Absolute count	Myeloid cell	MDSC_Trait13	CD33br HLA DR+ CD14- AC	GCST90001518
Relative count	Myeloid cell	MDSC_Trait14	CD33br HLA DR+ CD14- %CD33br HLA DR+	GCST90001519
Absolute count	Myeloid cell	MDSC_Trait15	CD33br HLA DR+ CD14dim AC	GCST90001520
Relative count	Myeloid cell	MDSC_Trait16	CD33br HLA DR+ CD14dim %CD33br HLA DR+	GCST90001521
Absolute count	Myeloid cell	MDSC_Trait22	CD33- HLA DR- AC	GCST90001522
Absolute count	Myeloid cell	MDSC_Trait23	CD33- HLA DR+ AC	GCST90001523
Absolute count	Myeloid cell	MDSC_Trait24	Gr MDSC AC	GCST90001524
Absolute count	Myeloid cell	MDSC_Trait25	CD33dim HLA DR+ CD11b+ AC	GCST90001525
Relative count	Myeloid cell	MDSC_Trait26	CD33dim HLA DR+ CD11b+ %CD33dim HLA DR+	GCST90001526
Absolute count	Myeloid cell	MDSC_Trait27	CD33dim HLA DR+ CD11b- AC	GCST90001527
Relative count	Myeloid cell	MDSC_Trait28	CD33dim HLA DR+ CD11b- %CD33dim HLA DR+	GCST90001528
Absolute count	Myeloid cell	MDSC_Trait3	CD66b++ myeloid cell AC	GCST90001529
Absolute count	Myeloid cell	MDSC_Trait4	Mo MDSC AC	GCST90001530
Absolute count	Myeloid cell	MDSC_Trait5	CD33dim HLA DR- AC	GCST90001531
Absolute count	Myeloid cell	MDSC_Trait8	Basophil AC	GCST90001532
Relative count	Myeloid cell	MDSC_Trait9	Basophil %CD33dim HLA DR- CD66b-	GCST90001533
Absolute count	Maturation stages of T cell	MT_ry_Trait514	CD45RA- CD4+ AC	GCST90001534
Relative count	Maturation stages of T cell	MT_ry_Trait515	CD45RA- CD4+ %CD4+	GCST90001535
Relative count	Maturation stages of T cell	MT_ry_Trait516	CD45RA- CD4+ %T cell	GCST90001536
Absolute count	Maturation stages of T cell	MT_Trait503	CM CD4+ AC	GCST90001537
Relative count	Maturation stages of T cell	MT_Trait504	CM CD4+ %CD4+	GCST90001538
Relative count	Maturation stages of T cell	MT_Trait505	CM CD4+ %T cell	GCST90001539
Absolute count	Maturation stages of T cell	MT_Trait506	Naive CD4+ AC	GCST90001540
Relative count	Maturation stages of T cell	MT_Trait507	Naive CD4+ %CD4+	GCST90001541
Absolute count	Maturation stages of T cell	MT_Trait508	EM CD4+ AC	GCST90001542
Relative count	Maturation stages of T cell	MT_Trait509	EM CD4+ %CD4+	GCST90001543
Relative count	Maturation stages of T cell	MT_Trait510	EM CD4+ %T cell	GCST90001544
Absolute count	Maturation stages of T cell	MT_Trait511	TD CD4+ AC	GCST90001545
Relative count	Maturation stages of T cell	MT_Trait512	TD CD4+ %CD4+	GCST90001546
Relative count	Maturation stages of T cell	MT_Trait513	TD CD4+ %T cell	GCST90001547
Absolute count	Maturation stages of T cell	MT_Trait522	CM CD8br AC	GCST90001548
Relative count	Maturation stages of T cell	MT_Trait523	CM CD8br %CD8br	GCST90001549
Relative count	Maturation stages of T cell	MT_Trait524	CM CD8br %T cell	GCST90001550
Absolute count	Maturation stages of T cell	MT_Trait525	Naive CD8br AC	GCST90001551
Relative count	Maturation stages of T cell	MT_Trait526	Naive CD8br %CD8br	GCST90001552
Relative count	Maturation stages of T cell	MT_Trait527	Naive CD8br %T cell	GCST90001553
Absolute count	Maturation stages of T cell	MT_Trait528	EM CD8br AC	GCST90001554
Relative count	Maturation stages of T cell	MT_Trait529	EM CD8br %CD8br	GCST90001555
Relative count	Maturation stages of T cell	MT_Trait530	EM CD8br %T cell	GCST90001556
Absolute count	Maturation stages of T cell	MT_Trait531	TD CD8br AC	GCST90001557
Relative count	Maturation stages of T cell	MT_Trait532	TD CD8br %CD8br	GCST90001558
Relative count	Maturation stages of T cell	MT_Trait533	TD CD8br %T cell	GCST90001559
Absolute count	Maturation stages of T cell	MT_Trait537	CD45RA+ CD8br AC	GCST90001560
Relative count	Maturation stages of T cell	MT_Trait538	CD45RA+ CD8br %CD8br	GCST90001561
Relative count	Maturation stages of T cell	MT_Trait539	CD45RA+ CD8br %T cell	GCST90001562
Absolute count	Maturation stages of T cell	MT_Trait542	CM DN (CD4-CD8-) AC	GCST90001563
Relative count	Maturation stages of T cell	MT_Trait543	CM DN (CD4-CD8-) %DN	GCST90001564
Relative count	Maturation stages of T cell	MT_Trait544	CM DN (CD4-CD8-) %T cell	GCST90001565
Absolute count	Maturation stages of T cell	MT_Trait545	Naive DN (CD4-CD8-) AC	GCST90001566
Relative count	Maturation stages of T cell	MT_Trait546	Naive DN (CD4-CD8-) %DN	GCST90001567
Relative count	Maturation stages of T cell	MT_Trait547	Naive DN (CD4-CD8-) %T cell	GCST90001568
Absolute count	Maturation stages of T cell	MT_Trait548	EM DN (CD4-CD8-) AC	GCST90001569
Relative count	Maturation stages of T cell	MT_Trait549	EM DN (CD4-CD8-) %DN	GCST90001570
Relative count	Maturation stages of T cell	MT_Trait550	EM DN (CD4-CD8-) %T cell	GCST90001571
Absolute count	Maturation stages of T cell	MT_Trait551	TD DN (CD4-CD8-) AC	GCST90001572
Relative count	Maturation stages of T cell	MT_Trait552	TD DN (CD4-CD8-) %DN	GCST90001573
Relative count	Maturation stages of T cell	MT_Trait553	TD DN (CD4-CD8-) %T cell	GCST90001574
Relative count	Maturation stages of T cell	MT_Trait560	Naive CD4+ %T cell	GCST90001575
Relative count	B cell	N_BC_Trait3	Transitional %B cell	GCST90001576
Absolute count	B cell	N_BC_Trait4	Transitional AC	GCST90001577
Relative count	B cell	N_BC_Trait6	Transitional %lymphocyte	GCST90001578
Absolute count	Monocyte	N_MONO_Trait501	CD14- CD16+ monocyte AC	GCST90001579
Absolute count	Monocyte	N_MONO_Trait503	CD14+ CD16+ monocyte AC	GCST90001580
Absolute count	Monocyte	N_MONO_Trait505	CD14- CD16- AC	GCST90001581
Absolute count	Monocyte	N_MONO_Trait507	CD14+ CD16- monocyte AC	GCST90001582
Absolute count	Monocyte	N_MONO_Trait513	Monocyte AC	GCST90001583
Relative count	Monocyte	N_MONO_Trait514	CD14- CD16+ monocyte %monocyte	GCST90001584
Relative count	Monocyte	N_MONO_Trait515	CD14+ CD16+ monocyte %monocyte	GCST90001585
Relative count	Monocyte	N_MONO_Trait516	CD14+ CD16- monocyte %monocyte	GCST90001586
Relative count	Monocyte	N_MONO_Trait517	CD16+ monocyte %monocyte	GCST90001587
Relative count	TBNK	RATIO_CD3_B	T/B	GCST90001588
Relative count	TBNK	RATIO_CD4_CD8B	CD4/CD8br	GCST90001589
Absolute count	TBNK	TB_ry_Trait512	CD4+ AC	GCST90001590
Relative count	TBNK	TB_ry_Trait513	CD4+ %T cell	GCST90001591
Absolute count	TBNK	TB_ry_Trait515	CD8br AC	GCST90001592
Relative count	TBNK	TB_ry_Trait516	CD8br %T cell	GCST90001593
Absolute count	TBNK	TB_ry_Trait518	DP (CD4+CD8+) AC	GCST90001594
Relative count	TBNK	TB_ry_Trait519	DP (CD4+CD8+) %T cell	GCST90001595
Absolute count	TBNK	TB_ry_Trait524	CD8dim AC	GCST90001596
Relative count	TBNK	TB_ry_Trait525	CD8dim %T cell	GCST90001597
Absolute count	TBNK	TB_ry_Trait527	DN (CD4-CD8-) AC	GCST90001598
Relative count	TBNK	TB_ry_Trait528	DN (CD4-CD8-) %T cell	GCST90001599
Absolute count	TBNK	TB_Trait501	Leukocyte AC	GCST90001600
Absolute count	TBNK	TB_Trait507	Lymphocyte AC	GCST90001601
Relative count	TBNK	TB_Trait508	Lymphocyte %leukocyte	GCST90001602
Absolute count	TBNK	TB_Trait509	T cell AC	GCST90001603
Relative count	TBNK	TB_Trait510	T cell %lymphocyte	GCST90001604
Relative count	TBNK	TB_Trait511	T cell %leukocyte	GCST90001605
Relative count	TBNK	TB_Trait514	CD4+ %leukocyte	GCST90001606
Relative count	TBNK	TB_Trait517	CD8br %leukocyte	GCST90001607
Relative count	TBNK	TB_Trait520	DP (CD4+CD8+) %leukocyte	GCST90001608
Absolute count	TBNK	TB_Trait521	CD4+ CD8dim AC	GCST90001609
Relative count	TBNK	TB_Trait522	CD4+ CD8dim %lymphocyte	GCST90001610
Relative count	TBNK	TB_Trait523	CD4+ CD8dim %leukocyte	GCST90001611
Relative count	TBNK	TB_Trait526	CD8dim %leukocyte	GCST90001612
Relative count	TBNK	TB_Trait529	DN (CD4-CD8-) %leukocyte	GCST90001613
Relative count	TBNK	TB_Trait532	CD8br and CD8dim %leukocyte	GCST90001614
Absolute count	TBNK	TB_Trait533	TCRgd AC	GCST90001615
Relative count	TBNK	TB_Trait534	TCRgd %T cell	GCST90001616
Relative count	TBNK	TB_Trait535	TCRgd %lymphocyte	GCST90001617
Absolute count	TBNK	TB_Trait536	HLA DR+ T cell AC	GCST90001618
Relative count	TBNK	TB_Trait537	HLA DR+ T cell%T cell	GCST90001619
Relative count	TBNK	TB_Trait538	HLA DR+ T cell%lymphocyte	GCST90001620
Absolute count	TBNK	TB_Trait539	NKT AC	GCST90001621
Relative count	TBNK	TB_Trait540	NKT %T cell	GCST90001622
Relative count	TBNK	TB_Trait541	NKT %lymphocyte	GCST90001623
Absolute count	TBNK	TB_Trait542	HLA DR+ CD4+ AC	GCST90001624
Relative count	TBNK	TB_Trait543	HLA DR+ CD4+ %T cell	GCST90001625
Relative count	TBNK	TB_Trait544	HLA DR+ CD4+ %lymphocyte	GCST90001626
Absolute count	TBNK	TB_Trait545	HLA DR+ CD8br AC	GCST90001627
Relative count	TBNK	TB_Trait546	HLA DR+ CD8br %T cell	GCST90001628
Relative count	TBNK	TB_Trait547	HLA DR+ CD8br %lymphocyte	GCST90001629
Absolute count	TBNK	TB_Trait548	CD8br NKT AC	GCST90001630
Relative count	TBNK	TB_Trait549	CD8br NKT %T cell	GCST90001631
Relative count	TBNK	TB_Trait550	CD8br NKT %lymphocyte	GCST90001632
Absolute count	TBNK	TB_Trait551	CD8dim NKT AC	GCST90001633
Relative count	TBNK	TB_Trait552	CD8dim NKT %T cell	GCST90001634
Relative count	TBNK	TB_Trait553	CD8dim NKT %lymphocyte	GCST90001635
Absolute count	TBNK	TB_Trait554	DN (CD4-CD8-) NKT AC	GCST90001636
Relative count	TBNK	TB_Trait555	DN (CD4-CD8-) NKT %T cell	GCST90001637
Relative count	TBNK	TB_Trait556	DN (CD4-CD8-) NKT %lymphocyte	GCST90001638
Absolute count	TBNK	TB_Trait560	CD3- lymphocyte AC	GCST90001639
Relative count	TBNK	TB_Trait561	CD3- lymphocyte %lymphocyte	GCST90001640
Relative count	TBNK	TB_Trait562	CD3- lymphocyte %leukocyte	GCST90001641
Absolute count	TBNK	TB_Trait563	B cell AC	GCST90001642
Relative count	TBNK	TB_Trait564	B cell % CD3- lymphocyte	GCST90001643
Relative count	TBNK	TB_Trait565	B cell %lymphocyte	GCST90001644
Absolute count	TBNK	TB_Trait566	NK AC	GCST90001645
Relative count	TBNK	TB_Trait567	NK %CD3- lymphocyte	GCST90001646
Relative count	TBNK	TB_Trait568	NK %lymphocyte	GCST90001647
Absolute count	TBNK	TB_Trait569	HLA DR+ NK AC	GCST90001648
Relative count	TBNK	TB_Trait570	HLA DR+ NK %NK	GCST90001649
Relative count	TBNK	TB_Trait571	HLA DR+ NK %CD3- lymphocyte	GCST90001650
Absolute count	TBNK	TB_Trait575	Granulocyte AC	GCST90001651
Relative count	TBNK	TB_Trait576	Granulocyte %leukocyte	GCST90001652
Relative count	Treg	Treg_Trait505	CD28- DN (CD4-CD8-) %DN	GCST90001653
Absolute count	Treg	Treg_Trait506	CD28- DN (CD4-CD8-) AC	GCST90001654
Relative count	Treg	Treg_Trait507	CD28+ DN (CD4-CD8-) %T cell	GCST90001655
Relative count	Treg	Treg_Trait508	CD28+ DN (CD4-CD8-) %DN	GCST90001656
Absolute count	Treg	Treg_Trait509	CD28+ DN (CD4-CD8-) AC	GCST90001657
Relative count	Treg	Treg_Trait512	CD39+ CD4+ %T cell	GCST90001658
Relative count	Treg	Treg_Trait513	CD39+ CD4+ %CD4+	GCST90001659
Absolute count	Treg	Treg_Trait514	CD39+ CD4+ AC	GCST90001660
Relative count	Treg	Treg_Trait574	CD28- CD8dim %T cell	GCST90001661
Relative count	Treg	Treg_Trait575	CD28- CD8dim %CD8dim	GCST90001662
Absolute count	Treg	Treg_Trait576	CD28- CD8dim AC	GCST90001663
Relative count	Treg	Treg_Trait577	CD28+ CD45RA+ CD8dim %T cell	GCST90001664
Relative count	Treg	Treg_Trait578	CD28+ CD45RA+ CD8dim %CD8dim	GCST90001665
Absolute count	Treg	Treg_Trait579	CD28+ CD45RA+ CD8dim AC	GCST90001666
Relative count	Treg	Treg_Trait580	CD28+ CD45RA- CD8dim %T cell	GCST90001667
Relative count	Treg	Treg_Trait581	CD28+ CD45RA- CD8dim %CD8dim	GCST90001668
Absolute count	Treg	Treg_Trait582	CD28+ CD45RA- CD8dim AC	GCST90001669
Relative count	Treg	Treg_Trait585	CD39+ CD8br %T cell	GCST90001670
Relative count	Treg	Treg_Trait586	CD39+ CD8br %CD8br	GCST90001671
Absolute count	Treg	Treg_Trait587	CD39+ CD8br AC	GCST90001672
Relative count	Treg	Treg_Trait588	CD28- CD127- CD25++ CD8br %T cell	GCST90001673
Relative count	Treg	Treg_Trait589	CD28- CD127- CD25++ CD8br %CD8br	GCST90001674
Absolute count	Treg	Treg_Trait590	CD28- CD127- CD25++ CD8br AC	GCST90001675
Relative count	Treg	Treg_Trait591	CD28- CD25++ CD8br %T cell	GCST90001676
Relative count	Treg	Treg_Trait592	CD28- CD25++ CD8br %CD8br	GCST90001677
Absolute count	Treg	Treg_Trait593	CD28- CD25++ CD8br AC	GCST90001678
Relative count	Treg	Treg_Trait594	CD25++ CD8br %T cell	GCST90001679
Relative count	Treg	Treg_Trait595	CD25++ CD8br %CD8br	GCST90001680
Absolute count	Treg	Treg_Trait596	CD25++ CD8br AC	GCST90001681
Relative count	Treg	Treg_Trait597	CD127- CD8br %T cell	GCST90001682
Relative count	Treg	Treg_Trait598	CD127- CD8br %CD8br	GCST90001683
Absolute count	Treg	Treg_Trait599	CD127- CD8br AC	GCST90001684
Relative count	Treg	Treg_Trait600	CD28- CD8br %T cell	GCST90001685
Relative count	Treg	Treg_Trait601	CD28- CD8br %CD8br	GCST90001686
Absolute count	Treg	Treg_Trait602	CD28- CD8br AC	GCST90001687
Relative count	Treg	Treg_Trait603	CD28+ CD45RA+ CD8br %T cell	GCST90001688
Relative count	Treg	Treg_Trait604	CD28+ CD45RA+ CD8br %CD8br	GCST90001689
Absolute count	Treg	Treg_Trait605	CD28+ CD45RA+ CD8br AC	GCST90001690
Relative count	Treg	Treg_Trait606	CD28+ CD45RA- CD8br %T cell	GCST90001691
Relative count	Treg	Treg_Trait607	CD28+ CD45RA- CD8br %CD8br	GCST90001692
Absolute count	Treg	Treg_Trait608	CD28+ CD45RA- CD8br AC	GCST90001693
Relative count	Treg	Treg_Trait611	CD28- DN (CD4-CD8-) %T cell	GCST90001694
Absolute count	Treg	Treg_Trait700	CD45RA- CD28- CD8br AC	GCST90001695
Relative count	Treg	Treg_Trait701	CD45RA- CD28- CD8br %CD8br	GCST90001696
Relative count	Treg	Treg_Trait702	CD45RA- CD28- CD8br %T cell	GCST90001697
Absolute count	Treg	Treg_Trait706	CD45RA+ CD28- CD8br AC	GCST90001698
Relative count	Treg	Treg_Trait707	CD45RA+ CD28- CD8br %CD8br	GCST90001699
Relative count	Treg	Treg_Trait708	CD45RA+ CD28- CD8br %T cell	GCST90001700
MFI	B cell	Bcells.trait111	BAFF-R on CD20- CD38-	GCST90001701
MFI	B cell	Bcells.trait112	BAFF-R on CD24+ CD27+	GCST90001702
MFI	B cell	Bcells.trait137	BAFF-R on IgD+ CD24+	GCST90001703
MFI	B cell	Bcells.trait138	BAFF-R on IgD+ CD24-	GCST90001704
MFI	B cell	Bcells.trait139	BAFF-R on IgD+ CD38-	GCST90001705
MFI	B cell	Bcells.trait140	BAFF-R on IgD+ CD38- naive	GCST90001706
MFI	B cell	Bcells.trait141	BAFF-R on IgD+ CD38- unsw mem	GCST90001707
MFI	B cell	Bcells.trait142	BAFF-R on IgD+ CD38br	GCST90001708
MFI	B cell	Bcells.trait143	BAFF-R on IgD+ CD38dim	GCST90001709
MFI	B cell	Bcells.trait147	BAFF-R on IgD- CD24-	GCST90001710
MFI	B cell	Bcells.trait148	BAFF-R on IgD- CD27-	GCST90001711
MFI	B cell	Bcells.trait149	BAFF-R on IgD- CD38-	GCST90001712
MFI	B cell	Bcells.trait150	BAFF-R on IgD- CD38br	GCST90001713
MFI	B cell	Bcells.trait151	BAFF-R on IgD- CD38dim	GCST90001714
MFI	B cell	Bcells.trait154	BAFF-R on memory B cell	GCST90001715
MFI	B cell	Bcells.trait156	BAFF-R on naive-mature B cell	GCST90001716
MFI	B cell	Bcells.trait157	BAFF-R on unsw mem	GCST90001717
MFI	B cell	Bcells.trait159	BAFF-R on sw mem	GCST90001718
MFI	B cell	Bcells.trait160	BAFF-R on IgD+	GCST90001719
MFI	B cell	Bcells.trait161	BAFF-R on transitional	GCST90001720
MFI	B cell	Bcells.trait255	CD19 on CD20-	GCST90001721
MFI	B cell	Bcells.trait282	CD19 on CD20- CD38-	GCST90001722
MFI	B cell	Bcells.trait283	CD19 on CD24+ CD27+	GCST90001723
MFI	B cell	Bcells.trait308	CD19 on IgD+ CD24+	GCST90001724
MFI	B cell	Bcells.trait309	CD19 on IgD+ CD24-	GCST90001725
MFI	B cell	Bcells.trait310	CD19 on IgD+ CD38-	GCST90001726
MFI	B cell	Bcells.trait311	CD19 on IgD+ CD38- naive	GCST90001727
MFI	B cell	Bcells.trait312	CD19 on IgD+ CD38- unsw mem	GCST90001728
MFI	B cell	Bcells.trait313	CD19 on IgD+ CD38br	GCST90001729
MFI	B cell	Bcells.trait314	CD19 on IgD+ CD38dim	GCST90001730
MFI	B cell	Bcells.trait318	CD19 on IgD- CD24-	GCST90001731
MFI	B cell	Bcells.trait319	CD19 on IgD- CD27-	GCST90001732
MFI	B cell	Bcells.trait320	CD19 on IgD- CD38-	GCST90001733
MFI	B cell	Bcells.trait321	CD19 on IgD- CD38br	GCST90001734
MFI	B cell	Bcells.trait322	CD19 on IgD- CD38dim	GCST90001735
MFI	B cell	Bcells.trait325	CD19 on memory B cell	GCST90001736
MFI	B cell	Bcells.trait327	CD19 on naive-mature B cell	GCST90001737
MFI	B cell	Bcells.trait328	CD19 on unsw mem	GCST90001738
MFI	B cell	Bcells.trait329	CD19 on PB/PC	GCST90001739
MFI	B cell	Bcells.trait331	CD19 on sw mem	GCST90001740
MFI	B cell	Bcells.trait332	CD19 on IgD+	GCST90001741
MFI	B cell	Bcells.trait333	CD19 on transitional	GCST90001742
MFI	B cell	Bcells.trait335	CD20 on B cell	GCST90001743
MFI	B cell	Bcells.trait354	CD20 on CD20- CD38-	GCST90001744
MFI	B cell	Bcells.trait355	CD20 on CD24+ CD27+	GCST90001745
MFI	B cell	Bcells.trait378	CD20 on IgD+ CD24+	GCST90001746
MFI	B cell	Bcells.trait379	CD20 on IgD+ CD24-	GCST90001747
MFI	B cell	Bcells.trait380	CD20 on IgD+ CD38-	GCST90001748
MFI	B cell	Bcells.trait381	CD20 on IgD+ CD38- naive	GCST90001749
MFI	B cell	Bcells.trait382	CD20 on IgD+ CD38- unsw mem	GCST90001750
MFI	B cell	Bcells.trait383	CD20 on IgD+ CD38br	GCST90001751
MFI	B cell	Bcells.trait384	CD20 on IgD+ CD38dim	GCST90001752
MFI	B cell	Bcells.trait388	CD20 on IgD- CD24-	GCST90001753
MFI	B cell	Bcells.trait389	CD20 on IgD- CD27-	GCST90001754
MFI	B cell	Bcells.trait390	CD20 on IgD- CD38-	GCST90001755
MFI	B cell	Bcells.trait391	CD20 on IgD- CD38br	GCST90001756
MFI	B cell	Bcells.trait392	CD20 on IgD- CD38dim	GCST90001757
MFI	B cell	Bcells.trait395	CD20 on memory B cell	GCST90001758
MFI	B cell	Bcells.trait397	CD20 on naive-mature B cell	GCST90001759
MFI	B cell	Bcells.trait398	CD20 on unsw mem	GCST90001760
MFI	B cell	Bcells.trait399	CD20 on sw mem	GCST90001761
MFI	B cell	Bcells.trait400	CD20 on IgD+	GCST90001762
MFI	B cell	Bcells.trait401	CD20 on transitional	GCST90001763
MFI	B cell	Bcells.trait418	CD24 on CD24+ CD27+	GCST90001764
MFI	B cell	Bcells.trait438	CD24 on IgD+ CD24+	GCST90001765
MFI	B cell	Bcells.trait439	CD24 on IgD+ CD38-	GCST90001766
MFI	B cell	Bcells.trait441	CD24 on IgD+ CD38- unsw mem	GCST90001767
MFI	B cell	Bcells.trait442	CD24 on IgD+ CD38br	GCST90001768
MFI	B cell	Bcells.trait445	CD24 on IgD- CD38-	GCST90001769
MFI	B cell	Bcells.trait446	CD24 on IgD- CD38dim	GCST90001770
MFI	B cell	Bcells.trait448	CD24 on memory B cell	GCST90001771
MFI	B cell	Bcells.trait449	CD24 on unsw mem	GCST90001772
MFI	B cell	Bcells.trait450	CD24 on sw mem	GCST90001773
MFI	B cell	Bcells.trait451	CD24 on transitional	GCST90001774
MFI	B cell	Bcells.trait453	CD25 on B cell	GCST90001775
MFI	B cell	Bcells.trait470	CD25 on CD20- CD38-	GCST90001776
MFI	B cell	Bcells.trait471	CD25 on CD24+ CD27+	GCST90001777
MFI	B cell	Bcells.trait490	CD25 on IgD+ CD24+	GCST90001778
MFI	B cell	Bcells.trait491	CD25 on IgD+ CD24-	GCST90001779
MFI	B cell	Bcells.trait492	CD25 on IgD+ CD38-	GCST90001780
MFI	B cell	Bcells.trait493	CD25 on IgD+ CD38- naive	GCST90001781
MFI	B cell	Bcells.trait494	CD25 on IgD+ CD38- unsw mem	GCST90001782
MFI	B cell	Bcells.trait495	CD25 on IgD+ CD38br	GCST90001783
MFI	B cell	Bcells.trait496	CD25 on IgD+ CD38dim	GCST90001784
MFI	B cell	Bcells.trait500	CD25 on IgD- CD24-	GCST90001785
MFI	B cell	Bcells.trait501	CD25 on IgD- CD27-	GCST90001786
MFI	B cell	Bcells.trait502	CD25 on IgD- CD38-	GCST90001787
MFI	B cell	Bcells.trait503	CD25 on IgD- CD38br	GCST90001788
MFI	B cell	Bcells.trait504	CD25 on IgD- CD38dim	GCST90001789
MFI	B cell	Bcells.trait506	CD25 on memory B cell	GCST90001790
MFI	B cell	Bcells.trait508	CD25 on naive-mature B cell	GCST90001791
MFI	B cell	Bcells.trait509	CD25 on unsw mem	GCST90001792
MFI	B cell	Bcells.trait510	CD25 on sw mem	GCST90001793
MFI	B cell	Bcells.trait511	CD25 on IgD+	GCST90001794
MFI	B cell	Bcells.trait512	CD25 on transitional	GCST90001795
MFI	B cell	Bcells.trait514	CD27 on CD20-	GCST90001796
MFI	B cell	Bcells.trait536	CD27 on CD20- CD38-	GCST90001797
MFI	B cell	Bcells.trait537	CD27 on CD24+ CD27+	GCST90001798
MFI	B cell	Bcells.trait539	CD27 on T cell	GCST90001799
MFI	B cell	Bcells.trait561	CD27 on IgD+ CD24+	GCST90001800
MFI	B cell	Bcells.trait563	CD27 on IgD+ CD38- unsw mem	GCST90001801
MFI	B cell	Bcells.trait565	CD27 on IgD- CD38-	GCST90001802
MFI	B cell	Bcells.trait566	CD27 on IgD- CD38br	GCST90001803
MFI	B cell	Bcells.trait567	CD27 on IgD- CD38dim	GCST90001804
MFI	B cell	Bcells.trait570	CD27 on memory B cell	GCST90001805
MFI	B cell	Bcells.trait571	CD27 on unsw mem	GCST90001806
MFI	B cell	Bcells.trait572	CD27 on PB/PC	GCST90001807
MFI	B cell	Bcells.trait574	CD27 on sw mem	GCST90001808
MFI	B cell	Bcells.trait597	CD38 on CD20-	GCST90001809
MFI	B cell	Bcells.trait619	CD38 on CD3- CD19-	GCST90001810
MFI	B cell	Bcells.trait637	CD38 on IgD+ CD24-	GCST90001811
MFI	B cell	Bcells.trait640	CD38 on IgD+ CD38br	GCST90001812
MFI	B cell	Bcells.trait641	CD38 on IgD+ CD38dim	GCST90001813
MFI	B cell	Bcells.trait643	CD38 on IgD- CD38br	GCST90001814
MFI	B cell	Bcells.trait644	CD38 on IgD- CD38dim	GCST90001815
MFI	B cell	Bcells.trait646	CD38 on naive-mature B cell	GCST90001816
MFI	B cell	Bcells.trait647	CD38 on PB/PC	GCST90001817
MFI	B cell	Bcells.trait649	CD38 on IgD+	GCST90001818
MFI	B cell	Bcells.trait650	CD38 on transitional	GCST90001819
MFI	B cell	Bcells.trait775	IgD on IgD+ CD24+	GCST90001820
MFI	B cell	Bcells.trait776	IgD on IgD+ CD24-	GCST90001821
MFI	B cell	Bcells.trait777	IgD on IgD+ CD38-	GCST90001822
MFI	B cell	Bcells.trait779	IgD on IgD+ CD38- unsw mem	GCST90001823
MFI	B cell	Bcells.trait780	IgD on IgD+ CD38br	GCST90001824
MFI	B cell	Bcells.trait781	IgD on IgD+ CD38dim	GCST90001825
MFI	B cell	Bcells.trait785	IgD on unsw mem	GCST90001826
MFI	B cell	Bcells.trait786	IgD on IgD+	GCST90001827
MFI	B cell	Bcells.trait787	IgD on transitional	GCST90001828
MFI	B cell	Bcells.trait84	BAFF-R on B cell	GCST90001829
MFI	B cell	Bcells.trait85	BAFF-R on CD20-	GCST90001830
MFI	cDC	Blue.530.30.cDC.trait1	CD62L on CD62L+ myeloid DC	GCST90001831
MFI	cDC	Blue.530.30.cDC.trait2	CD62L on CD62L+ plasmacytoid DC	GCST90001832
MFI	cDC	Blue.530.30.cDC.trait3	CD62L on CD62L+ DC	GCST90001833
MFI	cDC	Blue.530.30.cDC.trait4	CD62L on monocyte	GCST90001834
MFI	cDC	Blue.530.30.cDC.trait5	CD62L on granulocyte	GCST90001835
MFI	Myeloid cell	Blue.530.30.MDSC.trait1	CD66b on CD66b++ myeloid cell	GCST90001836
MFI	Myeloid cell	Blue.530.30.MDSC.trait2	CD66b on Gr MDSC	GCST90001837
MFI	Maturation stages of T cell	Blue.530.30.MT.trait10	CD3 on naive CD8br	GCST90001838
MFI	Maturation stages of T cell	Blue.530.30.MT.trait11	CD3 on EM CD8br	GCST90001839
MFI	Maturation stages of T cell	Blue.530.30.MT.trait12	CD3 on TD CD8br	GCST90001840
MFI	Maturation stages of T cell	Blue.530.30.MT.trait3	CD3 on CM CD4+	GCST90001841
MFI	Maturation stages of T cell	Blue.530.30.MT.trait4	CD3 on Naive CD4+	GCST90001842
MFI	Maturation stages of T cell	Blue.530.30.MT.trait5	CD3 on EM CD4+	GCST90001843
MFI	Maturation stages of T cell	Blue.530.30.MT.trait6	CD3 on TD CD4+	GCST90001844
MFI	Maturation stages of T cell	Blue.530.30.MT.trait7	CD3 on CD45RA- CD4+	GCST90001845
MFI	Maturation stages of T cell	Blue.530.30.MT.trait9	CD3 on CM CD8br	GCST90001846
MFI	TBNK	Blue.530.30.TBNK.trait4	CD3 on HLA DR+ T cell	GCST90001847
MFI	TBNK	Blue.530.30.TBNK.trait5	CD3 on NKT	GCST90001848
MFI	TBNK	Blue.530.30.TBNK.trait6	CD3 on HLA DR+ CD4+	GCST90001849
MFI	TBNK	Blue.530.30.TBNK.trait7	CD3 on HLA DR+ CD8br	GCST90001850
MFI	Treg	Blue.530.30.Treg.trait1	CD3 on T cell	GCST90001851
MFI	Treg	Blue.530.30.Treg.trait10	CD3 on CD39+ resting Treg	GCST90001852
MFI	Treg	Blue.530.30.Treg.trait11	CD3 on activated Treg	GCST90001853
MFI	Treg	Blue.530.30.Treg.trait12	CD3 on CD39+ activated Treg	GCST90001854
MFI	Treg	Blue.530.30.Treg.trait13	CD3 on secreting Treg	GCST90001855
MFI	Treg	Blue.530.30.Treg.trait14	CD3 on CD39+ secreting Treg	GCST90001856
MFI	Treg	Blue.530.30.Treg.trait15	CD3 on activated & secreting Treg	GCST90001857
MFI	Treg	Blue.530.30.Treg.trait17	CD3 on CD45RA+ CD4+	GCST90001858
MFI	Treg	Blue.530.30.Treg.trait2	CD3 on CD8br	GCST90001859
MFI	Treg	Blue.530.30.Treg.trait21	CD3 on CD39+ CD4+	GCST90001860
MFI	Treg	Blue.530.30.Treg.trait22	CD3 on CD28+ CD4+	GCST90001861
MFI	Treg	Blue.530.30.Treg.trait23	CD3 on CD28+ DN (CD4-CD8-)	GCST90001862
MFI	Treg	Blue.530.30.Treg.trait3	CD3 on CD28+ CD45RA- CD8br	GCST90001863
MFI	Treg	Blue.530.30.Treg.trait4	CD3 on CD28+ CD45RA+ CD8br	GCST90001864
MFI	Treg	Blue.530.30.Treg.trait5	CD3 on CD28- CD8br	GCST90001865
MFI	Treg	Blue.530.30.Treg.trait6	CD3 on CD39+ CD8br	GCST90001866
MFI	Treg	Blue.530.30.Treg.trait7	CD3 on CD4+	GCST90001867
MFI	Treg	Blue.530.30.Treg.trait8	CD3 on CD4 Treg	GCST90001868
MFI	Treg	Blue.530.30.Treg.trait9	CD3 on resting Treg	GCST90001869
MFI	Myeloid cell	Blue.585.42.MDSC.trait1	CD34 on HSC	GCST90001870
MFI	Maturation stages of T cell	HVEM1000_150630.trait1	HVEM on T cell	GCST90001871
MFI	Maturation stages of T cell	HVEM1000_150630.trait10	HVEM on naive CD8br	GCST90001872
MFI	Maturation stages of T cell	HVEM1000_150630.trait11	HVEM on EM CD8br	GCST90001873
MFI	Maturation stages of T cell	HVEM1000_150630.trait12	HVEM on TD CD8br	GCST90001874
MFI	Maturation stages of T cell	HVEM1000_150630.trait2	HVEM on CD4+	GCST90001875
MFI	Maturation stages of T cell	HVEM1000_150630.trait3	HVEM on CM CD4+	GCST90001876
MFI	Maturation stages of T cell	HVEM1000_150630.trait4	HVEM on naive CD4+	GCST90001877
MFI	Maturation stages of T cell	HVEM1000_150630.trait5	HVEM on EM CD4+	GCST90001878
MFI	Maturation stages of T cell	HVEM1000_150630.trait6	HVEM on TD CD4+	GCST90001879
MFI	Maturation stages of T cell	HVEM1000_150630.trait7	HVEM on CD45RA- CD4+	GCST90001880
MFI	Maturation stages of T cell	HVEM1000_150630.trait8	HVEM on CD8br	GCST90001881
MFI	Maturation stages of T cell	HVEM1000_150630.trait9	HVEM on CM CD8br	GCST90001882
MFI	TBNK	Blue.585.42.TBNK.trait1	CD16-CD56 on NKT	GCST90001883
MFI	TBNK	Blue.585.42.TBNK.trait2	CD16-CD56 on NK	GCST90001884
MFI	TBNK	Blue.585.42.TBNK.trait3	CD16-CD56 on HLA DR+ NK	GCST90001885
MFI	Treg	Blue.585.42.Treg.trait10	CD28 on CD39+ activated Treg	GCST90001886
MFI	Treg	Blue.585.42.Treg.trait11	CD28 on secreting Treg	GCST90001887
MFI	Treg	Blue.585.42.Treg.trait12	CD28 on CD39+ secreting Treg	GCST90001888
MFI	Treg	Blue.585.42.Treg.trait13	CD28 on activated & secreting Treg	GCST90001889
MFI	Treg	Blue.585.42.Treg.trait15	CD28 on CD45RA+ CD4+	GCST90001890
MFI	Treg	Blue.585.42.Treg.trait18	CD28 on CD45RA- CD4 not Treg	GCST90001891
MFI	Treg	Blue.585.42.Treg.trait19	CD28 on CD39+ CD4+	GCST90001892
MFI	Treg	Blue.585.42.Treg.trait2	CD28 on CD28+ CD45RA- CD8br	GCST90001893
MFI	Treg	Blue.585.42.Treg.trait20	CD28 on CD28+ CD4+	GCST90001894
MFI	Treg	Blue.585.42.Treg.trait21	CD28 on CD28+ DN (CD4-CD8-)	GCST90001895
MFI	Treg	Blue.585.42.Treg.trait3	CD28 on CD28+ CD45RA+ CD8br	GCST90001896
MFI	Treg	Blue.585.42.Treg.trait4	CD28 on CD39+ CD8br	GCST90001897
MFI	Treg	Blue.585.42.Treg.trait5	CD28 on CD4+	GCST90001898
MFI	Treg	Blue.585.42.Treg.trait6	CD28 on CD4 Treg	GCST90001899
MFI	Treg	Blue.585.42.Treg.trait7	CD28 on resting Treg	GCST90001900
MFI	Treg	Blue.585.42.Treg.trait8	CD28 on CD39+ resting Treg	GCST90001901
MFI	Treg	Blue.585.42.Treg.trait9	CD28 on activated Treg	GCST90001902
MFI	cDC	Blue.670.LP.cDC.trait1	CD86 on myeloid DC	GCST90001903
MFI	cDC	Blue.670.LP.cDC.trait2	CD86 on CD62L+ myeloid DC	GCST90001904
MFI	cDC	Blue.670.LP.cDC.trait3	CD86 on monocyte	GCST90001905
MFI	cDC	Blue.670.LP.cDC.trait4	CD86 on granulocyte	GCST90001906
MFI	Maturation stages of T cell	Blue.670.LP.MT.trait1	CCR7 on naive CD4+	GCST90001907
MFI	Maturation stages of T cell	Blue.670.LP.MT.trait3	CCR7 on naive CD8br	GCST90001908
MFI	TBNK	Blue.670.LP.TBNK.trait1	CD45 on CD14+ monocyte	GCST90001909
MFI	TBNK	Blue.670.LP.TBNK.trait10	CD45 on B cell	GCST90001910
MFI	TBNK	Blue.670.LP.TBNK.trait11	CD45 on NK	GCST90001911
MFI	TBNK	Blue.670.LP.TBNK.trait12	CD45 on HLA DR+ NK	GCST90001912
MFI	TBNK	Blue.670.LP.TBNK.trait13	CD45 on granulocyte	GCST90001913
MFI	TBNK	Blue.670.LP.TBNK.trait2	CD45 on lymphocyte	GCST90001914
MFI	TBNK	Blue.670.LP.TBNK.trait3	CD45 on T cell	GCST90001915
MFI	TBNK	Blue.670.LP.TBNK.trait4	CD45 on CD4+	GCST90001916
MFI	TBNK	Blue.670.LP.TBNK.trait5	CD45 on CD8br	GCST90001917
MFI	TBNK	Blue.670.LP.TBNK.trait6	CD45 on HLA DR+ T cell	GCST90001918
MFI	TBNK	Blue.670.LP.TBNK.trait7	CD45 on NKT	GCST90001919
MFI	TBNK	Blue.670.LP.TBNK.trait8	CD45 on HLA DR+ CD4+	GCST90001920
MFI	TBNK	Blue.670.LP.TBNK.trait9	CD45 on HLA DR+ CD8br	GCST90001921
MFI	Treg	Blue.670.LP.Treg.trait1	CD127 on T cell	GCST90001922
MFI	Treg	Blue.670.LP.Treg.trait10	CD127 on CD45RA- CD4 not Treg	GCST90001923
MFI	Treg	Blue.670.LP.Treg.trait11	CD127 on CD28+ CD4+	GCST90001924
MFI	Treg	Blue.670.LP.Treg.trait12	CD127 on CD28+ DN (CD4-CD8-)	GCST90001925
MFI	Treg	Blue.670.LP.Treg.trait13	CD127 on granulocyte	GCST90001926
MFI	Treg	Blue.670.LP.Treg.trait2	CD127 on CD8br	GCST90001927
MFI	Treg	Blue.670.LP.Treg.trait3	CD127 on CD28+ CD45RA- CD8br	GCST90001928
MFI	Treg	Blue.670.LP.Treg.trait4	CD127 on CD28+ CD45RA+ CD8br	GCST90001929
MFI	Treg	Blue.670.LP.Treg.trait5	CD127 on CD28- CD8br	GCST90001930
MFI	Treg	Blue.670.LP.Treg.trait6	CD127 on CD4+	GCST90001931
MFI	Treg	Blue.670.LP.Treg.trait7	CD127 on CD45RA+ CD4+	GCST90001932
MFI	Treg	Blue.780.60.CD25.trait1	CD25 on CD45RA- CD4 not Treg	GCST90001933
MFI	Treg	Blue.780.60.CD25.trait13	CD25 on CD45RA+ CD4 not Treg	GCST90001934
MFI	Treg	Blue.780.60.CD25.trait10	CD25 on CD39+ CD4 Treg	GCST90001935
MFI	Treg	Blue.780.60.CD25.trait2	CD25 on CD4 Treg	GCST90001936
MFI	Treg	Blue.780.60.CD25.trait3	CD25 on resting Treg	GCST90001937
MFI	Treg	Blue.780.60.CD25.trait4	CD25 on CD39+ resting Treg	GCST90001938
MFI	Treg	Blue.780.60.CD25.trait5	CD25 on activated Treg	GCST90001939
MFI	Treg	Blue.780.60.CD25.trait6	CD25 on CD39+ activated Treg	GCST90001940
MFI	Treg	Blue.780.60.CD25.trait7	CD25 on secreting Treg	GCST90001941
MFI	Treg	Blue.780.60.CD25.trait8	CD25 on CD39+ secreting Treg	GCST90001942
MFI	Treg	Blue.780.60.CD25.trait9	CD25 on activated & secreting Treg	GCST90001943
MFI	cDC	Blue.780.60.cDC.trait1	CD123 on plasmacytoid DC	GCST90001944
MFI	cDC	Blue.780.60.cDC.trait2	CD123 on CD62L+ plasmacytoid DC	GCST90001945
MFI	Myeloid cell	Blue.780.60.MDSC.trait1	CD33 on CD14+ monocyte	GCST90001946
MFI	Myeloid cell	Blue.780.60.MDSC.trait10	CD33 on CD33br HLA DR+ CD14dim	GCST90001947
MFI	Myeloid cell	Blue.780.60.MDSC.trait12	CD33 on CD33dim HLA DR+ CD11b+	GCST90001948
MFI	Myeloid cell	Blue.780.60.MDSC.trait13	CD33 on CD33dim HLA DR+ CD11b-	GCST90001949
MFI	Myeloid cell	Blue.780.60.MDSC.trait14	CD33 on Gr MDSC	GCST90001950
MFI	Myeloid cell	Blue.780.60.MDSC.trait2	CD33 on CD66b++ myeloid cell	GCST90001951
MFI	Myeloid cell	Blue.780.60.MDSC.trait3	CD33 on Mo MDSC	GCST90001952
MFI	Myeloid cell	Blue.780.60.MDSC.trait4	CD33 on CD33dim HLA DR-	GCST90001953
MFI	Myeloid cell	Blue.780.60.MDSC.trait6	CD33 on basophil	GCST90001954
MFI	Myeloid cell	Blue.780.60.MDSC.trait7	CD33 on Im MDSC	GCST90001955
MFI	Myeloid cell	Blue.780.60.MDSC.trait8	CD33 on CD33br HLA DR+	GCST90001956
MFI	Myeloid cell	Blue.780.60.MDSC.trait9	CD33 on CD33br HLA DR+ CD14-	GCST90001957
MFI	TBNK	Blue.780.60.TBNK.trait1	CD4 on monocyte	GCST90001958
MFI	TBNK	Blue.780.60.TBNK.trait3	CD4 on HLA DR+ CD4+	GCST90001959
MFI	Treg	Blue.780.60.Treg.trait4	CD25 on CD4+	GCST90001960
MFI	Treg	Blue.780.60.Treg.trait5	CD25 on CD39+ CD4+	GCST90001961
MFI	Treg	Blue.780.60.Treg.trait6	CD25 on CD28+ CD4+	GCST90001962
Morphological parameter	cDC	FSC.cDC.trait2	FSC-A on myeloid DC	GCST90001963
Morphological parameter	cDC	FSC.cDC.trait3	FSC-A on plasmacytoid DC	GCST90001964
Morphological parameter	cDC	FSC.cDC.trait4	FSC-A on monocyte	GCST90001965
Morphological parameter	cDC	FSC.cDC.trait5	FSC-A on granulocyte	GCST90001966
Morphological parameter	TBNK	FSC.TBNK.trait1	FSC-A on CD14+ monocyte	GCST90001967
Morphological parameter	TBNK	FSC.TBNK.trait10	FSC-A on B cell	GCST90001968
Morphological parameter	TBNK	FSC.TBNK.trait11	FSC-A on NK	GCST90001969
Morphological parameter	TBNK	FSC.TBNK.trait12	FSC-A on HLA DR+ NK	GCST90001970
Morphological parameter	TBNK	FSC.TBNK.trait2	FSC-A on lymphocyte	GCST90001971
Morphological parameter	TBNK	FSC.TBNK.trait3	FSC-A on T cell	GCST90001972
Morphological parameter	TBNK	FSC.TBNK.trait4	FSC-A on CD4+	GCST90001973
Morphological parameter	TBNK	FSC.TBNK.trait5	FSC-A on CD8br	GCST90001974
Morphological parameter	TBNK	FSC.TBNK.trait6	FSC-A on HLA DR+ T cell	GCST90001975
Morphological parameter	TBNK	FSC.TBNK.trait7	FSC-A on NKT	GCST90001976
Morphological parameter	TBNK	FSC.TBNK.trait8	FSC-A on HLA DR+ CD4+	GCST90001977
Morphological parameter	TBNK	FSC.TBNK.trait9	FSC-A on HLA DR+ CD8br	GCST90001978
MFI	Monocyte	mono.trait1	CD16 on CD14- CD16+ monocyte	GCST90001979
MFI	Monocyte	mono.trait10	CD40 on CD14+ CD16- monocyte	GCST90001980
MFI	Monocyte	mono.trait11	CD40 on CD14+ CD16+ monocyte	GCST90001981
MFI	Monocyte	mono.trait12	CCR2 on CD14- CD16+ monocyte	GCST90001982
MFI	Monocyte	mono.trait14	CD14 on CD14+ CD16+ monocyte	GCST90001983
MFI	Monocyte	mono.trait16	HLA DR on CD14- CD16+ monocyte	GCST90001984
MFI	Monocyte	mono.trait17	CD40 on monocytes	GCST90001985
MFI	Monocyte	mono.trait19	CD14 on CD14+ CD16- monocyte	GCST90001986
MFI	Monocyte	mono.trait2	CD64 on CD14+ CD16- monocyte	GCST90001987
MFI	Monocyte	mono.trait21	HLA DR on CD14+ CD16- monocyte	GCST90001988
MFI	Monocyte	mono.trait22	CD40 on CD14- CD16+ monocyte	GCST90001989
MFI	Monocyte	mono.trait24	CD64 on CD14- CD16+ monocyte	GCST90001990
MFI	Monocyte	mono.trait25	HLA DR on CD14+ monocyte	GCST90001991
MFI	Monocyte	mono.trait28	CCR2 on CD14+ CD16+ monocyte	GCST90001992
MFI	Monocyte	mono.trait29	PDL-1 on CD14+ CD16- monocyte	GCST90001993
MFI	Monocyte	mono.trait3	CX3CR1 on CD14- CD16-	GCST90001994
MFI	Monocyte	mono.trait33	CX3CR1 on monocyte	GCST90001995
MFI	Monocyte	mono.trait35	CX3CR1 on CD14+ CD16+ monocyte	GCST90001996
MFI	Monocyte	mono.trait36	CX3CR1 on CD14+ CD16- monocyte	GCST90001997
MFI	Monocyte	mono.trait39	PDL-1 on CD14+ CD16+ monocyte	GCST90001998
MFI	Monocyte	mono.trait4	PDL-1 on CD14- CD16+ monocyte	GCST90001999
MFI	Monocyte	mono.trait41	PDL-1 on CD14- CD16-	GCST90002000
MFI	Monocyte	mono.trait42	CD64 on CD14- CD16-	GCST90002001
MFI	Monocyte	mono.trait43	PDL-1 on monocyte	GCST90002002
MFI	Monocyte	mono.trait44	CCR2 on CD14- CD16-	GCST90002003
MFI	Monocyte	mono.trait46	CCR2 on CD14+ CD16- monocyte	GCST90002004
MFI	Monocyte	mono.trait47	CD16 on CD14+ CD16+ monocyte	GCST90002005
MFI	Monocyte	mono.trait48	CD64 on monocyte	GCST90002006
MFI	Monocyte	mono.trait50	HLA DR on CD14+ CD16+ monocyte	GCST90002007
MFI	Monocyte	mono.trait52	CCR2 on monocyte	GCST90002008
MFI	Monocyte	mono.trait53	HLA DR on CD14- CD16-	GCST90002009
MFI	Monocyte	mono.trait54	HLA DR on monocyte	GCST90002010
MFI	Monocyte	mono.trait6	CD64 on CD14+ CD16+ monocyte	GCST90002011
MFI	Monocyte	mono.trait7	CX3CR1 on CD14- CD16+ monocyte	GCST90002012
MFI	cDC	Red.660.20.cDC.trait1	CCR2 on myeloid DC	GCST90002013
MFI	cDC	Red.660.20.cDC.trait2	CCR2 on CD62L+ myeloid DC	GCST90002014
MFI	cDC	Red.660.20.cDC.trait3	CCR2 on plasmacytoid DC	GCST90002015
MFI	cDC	Red.660.20.cDC.trait4	CCR2 on CD62L+ plasmacytoid DC	GCST90002016
MFI	cDC	Red.660.20.cDC.trait5	CCR2 on monocyte	GCST90002017
MFI	cDC	Red.660.20.cDC.trait6	CCR2 on granulocyte	GCST90002018
MFI	Myeloid cell	Red.660.20.MDSC.trait2	CD14 on Mo MDSC	GCST90002019
MFI	Myeloid cell	Red.660.20.MDSC.trait3	CD14 on CD33br HLA DR+ CD14dim	GCST90002020
MFI	Myeloid cell	Red.660.20.MDSC.trait4	CD14 on CD33dim HLA DR+ CD11b+	GCST90002021
MFI	Maturation stages of T cell	Red.660.20.MT.trait1	CD4 on CD4+	GCST90002022
MFI	Maturation stages of T cell	Red.660.20.MT.trait2	CD4 on CM CD4 +	GCST90002023
MFI	Maturation stages of T cell	Red.660.20.MT.trait3	CD4 on naive CD4+	GCST90002024
MFI	Maturation stages of T cell	Red.660.20.MT.trait4	CD4 on EM CD4+	GCST90002025
MFI	Maturation stages of T cell	Red.660.20.MT.trait5	CD4 on TD CD4+	GCST90002026
MFI	Maturation stages of T cell	Red.660.20.MT.trait6	CD4 on CD45RA+ CD4+	GCST90002027
MFI	TBNK	Red.660.20.TBNK.trait2	CD19 on B cell	GCST90002028
MFI	Treg	Red.660.20.Treg.trait1	CD39 on CD39+ CD8br	GCST90002029
MFI	Treg	Red.660.20.Treg.trait2	CD39 on CD39+ activated Treg	GCST90002030
MFI	Treg	Red.660.20.Treg.trait3	CD39 on CD39+ secreting Treg	GCST90002031
MFI	Treg	Red.660.20.Treg.trait5	CD39 on CD39+ CD4+	GCST90002032
MFI	Treg	Red.660.20.Treg.trait6	CD39 on granulocyte	GCST90002033
MFI	Treg	Red.660.20.Treg.trait7	CD39 on monocyte	GCST90002034
MFI	cDC	Red.780.60.cDC.trait1	CD80 on myeloid DC	GCST90002035
MFI	cDC	Red.780.60.cDC.trait2	CD80 on CD62L+ myeloid DC	GCST90002036
MFI	cDC	Red.780.60.cDC.trait3	CD80 on plasmacytoid DC	GCST90002037
MFI	cDC	Red.780.60.cDC.trait4	CD80 on CD62L+ plasmacytoid DC	GCST90002038
MFI	cDC	Red.780.60.cDC.trait5	CD80 on monocyte	GCST90002039
MFI	cDC	Red.780.60.cDC.trait6	CD80 on granulocyte	GCST90002040
MFI	Myeloid cell	Red.780.60.MDSC.trait1	CD45 on lymphocyte	GCST90002041
MFI	Myeloid cell	Red.780.60.MDSC.trait10	CD45 on CD33br HLA DR+ CD14-	GCST90002042
MFI	Myeloid cell	Red.780.60.MDSC.trait11	CD45 on CD33br HLA DR+ CD14dim	GCST90002043
MFI	Myeloid cell	Red.780.60.MDSC.trait13	CD45 on CD33dim HLA DR+ CD11b-	GCST90002044
MFI	Myeloid cell	Red.780.60.MDSC.trait14	CD45 on CD33- HLA DR-	GCST90002045
MFI	Myeloid cell	Red.780.60.MDSC.trait15	CD45 on CD33- HLA DR+	GCST90002046
MFI	Myeloid cell	Red.780.60.MDSC.trait16	CD45 on Gr MDSC	GCST90002047
MFI	Myeloid cell	Red.780.60.MDSC.trait3	CD45 on CD66b++ myelod cell	GCST90002048
MFI	Myeloid cell	Red.780.60.MDSC.trait4	CD45 on Mo MDSC	GCST90002049
MFI	Myeloid cell	Red.780.60.MDSC.trait5	CD45 on CD33dim HLA DR-	GCST90002050
MFI	Myeloid cell	Red.780.60.MDSC.trait7	CD45 on basophil	GCST90002051
MFI	Myeloid cell	Red.780.60.MDSC.trait8	CD45 on Im MDSC	GCST90002052
MFI	Myeloid cell	Red.780.60.MDSC.trait9	CD45 on CD33br HLA DR+	GCST90002053
MFI	Maturation stages of T cell	Red.780.60.MT.trait2	CD8 on CM CD8br	GCST90002054
MFI	Maturation stages of T cell	Red.780.60.MT.trait3	CD8 on naive CD8br	GCST90002055
MFI	Maturation stages of T cell	Red.780.60.MT.trait4	CD8 on EM CD8br	GCST90002056
MFI	Maturation stages of T cell	Red.780.60.MT.trait5	CD8 on TD CD8br	GCST90002057
MFI	TBNK	Red.780.60.TBNK.trait1	CD8 on CD8br	GCST90002058
MFI	TBNK	Red.780.60.TBNK.trait2	CD8 on NKT	GCST90002059
MFI	TBNK	Red.780.60.TBNK.trait3	CD8 on HLA DR+ CD8br	GCST90002060
MFI	Treg	Red.780.60.Treg.trait15	CD4 on CD39+ CD4+	GCST90002061
MFI	Treg	Red.780.60.Treg.trait16	CD4 on CD28+ CD4+	GCST90002062
MFI	Treg	Red.780.60.Treg.trait2	CD4 on CD4 Treg	GCST90002063
MFI	Treg	Red.780.60.Treg.trait3	CD4 on resting Treg	GCST90002064
MFI	Treg	Red.780.60.Treg.trait4	CD4 on CD39+ resting Treg	GCST90002065
MFI	Treg	Red.780.60.Treg.trait5	CD4 on activated Treg	GCST90002066
MFI	Treg	Red.780.60.Treg.trait6	CD4 on CD39+ activated Treg	GCST90002067
MFI	Treg	Red.780.60.Treg.trait7	CD4 on secreting Treg	GCST90002068
MFI	Treg	Red.780.60.Treg.trait8	CD4 on CD39+ secreting Treg	GCST90002069
MFI	Treg	Red.780.60.Treg.trait9	CD4 on activated & secreting Treg	GCST90002070
Morphological parameter	cDC	SSC.cDC.trait2	SSC-A on myeloid DC	GCST90002071
Morphological parameter	cDC	SSC.cDC.trait3	SSC-A on plasmacytoid DC	GCST90002072
Morphological parameter	cDC	SSC.cDC.trait4	SSC-A on monocyte	GCST90002073
Morphological parameter	TBNK	SSC.TBNK.trait1	SSC-A on CD14+ monocyte	GCST90002074
Morphological parameter	TBNK	SSC.TBNK.trait10	SSC-A on B cell	GCST90002075
Morphological parameter	TBNK	SSC.TBNK.trait11	SSC-A on NK	GCST90002076
Morphological parameter	TBNK	SSC.TBNK.trait12	SSC-A on HLA DR+ NK	GCST90002077
Morphological parameter	TBNK	SSC.TBNK.trait13	SSC-A on granulocyte	GCST90002078
Morphological parameter	TBNK	SSC.TBNK.trait2	SSC-A on lymphocyte	GCST90002079
Morphological parameter	TBNK	SSC.TBNK.trait3	SSC-A on T cell	GCST90002080
Morphological parameter	TBNK	SSC.TBNK.trait4	SSC-A on CD4+	GCST90002081
Morphological parameter	TBNK	SSC.TBNK.trait5	SSC-A on CD8br	GCST90002082
Morphological parameter	TBNK	SSC.TBNK.trait6	SSC-A on HLA DR+ T cell	GCST90002083
Morphological parameter	TBNK	SSC.TBNK.trait7	SSC-A on NKT	GCST90002084
Morphological parameter	TBNK	SSC.TBNK.trait8	SSC-A on HLA DR+ CD4+	GCST90002085
Morphological parameter	TBNK	SSC.TBNK.trait9	SSC-A on HLA DR+ CD8br	GCST90002086
MFI	cDC	Violet.450.50.cDC.trait1	CD11c on myeloid DC	GCST90002087
MFI	cDC	Violet.450.50.cDC.trait2	CD11c on CD62L+ myeloid DC	GCST90002088
MFI	cDC	Violet.450.50.cDC.trait3	CD11c on monocyte	GCST90002089
MFI	cDC	Violet.450.50.cDC.trait4	CD11c on granulocyte	GCST90002090
MFI	Myeloid cell	Violet.450.50.MDSC.trait1	CD11b on CD14+ monocyte	GCST90002091
MFI	Myeloid cell	Violet.450.50.MDSC.trait13	CD11b on Gr MDSC	GCST90002092
MFI	Myeloid cell	Violet.450.50.MDSC.trait2	CD11b on CD66b++ myeloid cell	GCST90002093
MFI	Myeloid cell	Violet.450.50.MDSC.trait3	CD11b on Mo MDSC	GCST90002094
MFI	Myeloid cell	Violet.450.50.MDSC.trait4	CD11b on CD33dim HLA DR-	GCST90002095
MFI	Myeloid cell	Violet.450.50.MDSC.trait6	CD11b on basophil	GCST90002096
MFI	Myeloid cell	Violet.450.50.MDSC.trait9	CD11b on CD33br HLA DR+ CD14dim	GCST90002097
MFI	Maturation stages of T cell	Violet.450.50.MT.trait1	CD45RA on naive CD4+	GCST90002098
MFI	Maturation stages of T cell	Violet.450.50.MT.trait2	CD4RA on TD CD4+	GCST90002099
MFI	Maturation stages of T cell	Violet.450.50.MT.trait3	CD45RA on naive CD8br	GCST90002100
MFI	Maturation stages of T cell	Violet.450.50.MT.trait4	CD45RA on TD CD8br	GCST90002101
MFI	Treg	Violet.450.50.Treg.trait2	CD45RA on resting Treg	GCST90002102
MFI	Treg	Violet.450.50.Treg.trait3	CD45RA on CD39+ resting Treg	GCST90002103
MFI	cDC	Violet.510.50.cDC.trait2	HLA DR on myeloid DC	GCST90002104
MFI	cDC	Violet.510.50.cDC.trait3	HLA DR on plasmacytoid DC	GCST90002105
MFI	cDC	Violet.510.50.cDC.trait4	HLA DR on DC	GCST90002106
MFI	Myeloid cell	Violet.510.50.MDSC.trait1	HLA DR on HSC	GCST90002107
MFI	Myeloid cell	Violet.510.50.MDSC.trait3	HLA DR on CD33br HLA DR+ CD14-	GCST90002108
MFI	Myeloid cell	Violet.510.50.MDSC.trait4	HLA DR on CD33br HLA DR+ CD14dim	GCST90002109
MFI	Myeloid cell	Violet.510.50.MDSC.trait5	HLA DR on CD33dim HLA DR+ CD11b+	GCST90002110
MFI	Myeloid cell	Violet.510.50.MDSC.trait6	HLA DR on CD33dim HLA DR+ CD11b-	GCST90002111
MFI	Myeloid cell	Violet.510.50.MDSC.trait7	HLA DR on CD33- HLA DR+	GCST90002112
MFI	TBNK	Violet.510.50.TBNK.trait2	HLA DR on HLA DR+ T cell	GCST90002113
MFI	TBNK	Violet.510.50.TBNK.trait3	HLA DR on HLA DR+ CD4+	GCST90002114
MFI	TBNK	Violet.510.50.TBNK.trait4	HLA DR on HLA DR+ CD8br	GCST90002115
MFI	TBNK	Violet.510.50.TBNK.trait5	HLA DR on B cell	GCST90002116
MFI	TBNK	Violet.510.50.TBNK.trait6	HLA DR on HLA DR+ NK	GCST90002117
MFI	Treg	Violet.510.50.Treg.trait2	CD8 on CD28+ CD45RA- CD8br	GCST90002118
MFI	Treg	Violet.510.50.Treg.trait3	CD8 on CD28+ CD45RA+ CD8br	GCST90002119
MFI	Treg	Violet.510.50.Treg.trait4	CD8 on CD28- CD8br	GCST90002120
MFI	Treg	Violet.510.50.Treg.trait5	CD8 on CD39+ CD8br	GCST90002121
DC, Dendritic Cell

## Sheet: Supplementary Table 2
Supplementary Table 2.SNPs that were used as instruments for Apo A level
SNP	Chr.exposure	Pos.exposure	Beta.exposure	SE.exposure	Pval.exposure	Samplesize.exposure	ID.exposure	effect_allele.exposure	other_allele.exposure	exposure	mr_keep.exposure	pval_origin.exposure	data_source.exposure
rs34712273	1	924528	-0.0137451	0.00206408	2.75359e-11	355859	ebi-a-GCST90013993	A	C	Apolipoprotein A levels (UKB data field 30630) || id:ebi-a-GCST90013993	TRUE	reported	igd
rs35628716	1	93839608	0.0239601	0.00261779	5.54881e-20	355859	ebi-a-GCST90013993	T	G	Apolipoprotein A levels (UKB data field 30630) || id:ebi-a-GCST90013993	TRUE	reported	igd
rs4652192	1	176748136	0.0156972	0.00258721	1.30131e-09	355859	ebi-a-GCST90013993	A	C	Apolipoprotein A levels (UKB data field 30630) || id:ebi-a-GCST90013993	TRUE	reported	igd
rs10798615	1	178513895	-0.0180991	0.00203527	5.96211e-19	355859	ebi-a-GCST90013993	G	T	Apolipoprotein A levels (UKB data field 30630) || id:ebi-a-GCST90013993	TRUE	reported	igd
rs2281718	1	230297778	0.0540005	0.00208505	6.85488e-148	355859	ebi-a-GCST90013993	T	A	Apolipoprotein A levels (UKB data field 30630) || id:ebi-a-GCST90013993	TRUE	reported	igd
rs557933	1	234853268	0.0204681	0.00203613	8.95983e-24	355859	ebi-a-GCST90013993	C	A	Apolipoprotein A levels (UKB data field 30630) || id:ebi-a-GCST90013993	TRUE	reported	igd
rs34237080	1	235035188	-0.0214133	0.0038247	2.15973e-08	355859	ebi-a-GCST90013993	T	C	Apolipoprotein A levels (UKB data field 30630) || id:ebi-a-GCST90013993	TRUE	reported	igd
rs1771591	1	161610734	-0.014409	0.00211563	9.70957e-12	355859	ebi-a-GCST90013993	A	G	Apolipoprotein A levels (UKB data field 30630) || id:ebi-a-GCST90013993	TRUE	reported	igd
rs10752898	1	183077896	0.0133683	0.00204051	5.69771e-11	355859	ebi-a-GCST90013993	C	T	Apolipoprotein A levels (UKB data field 30630) || id:ebi-a-GCST90013993	TRUE	reported	igd
rs66534838	1	93791653	0.0205784	0.00365874	1.86093e-08	355859	ebi-a-GCST90013993	T	TTC	Apolipoprotein A levels (UKB data field 30630) || id:ebi-a-GCST90013993	TRUE	reported	igd
rs140584594	1	110232983	0.0364367	0.002274	8.80238e-58	355859	ebi-a-GCST90013993	G	A	Apolipoprotein A levels (UKB data field 30630) || id:ebi-a-GCST90013993	TRUE	reported	igd
rs198325	1	150937405	0.0332843	0.00244532	3.42531e-42	355859	ebi-a-GCST90013993	T	C	Apolipoprotein A levels (UKB data field 30630) || id:ebi-a-GCST90013993	TRUE	reported	igd
rs9427104	1	154589232	0.0169842	0.00202996	5.92107e-17	355859	ebi-a-GCST90013993	T	C	Apolipoprotein A levels (UKB data field 30630) || id:ebi-a-GCST90013993	TRUE	reported	igd
rs589942	1	20916080	-0.0177286	0.00214506	1.39862e-16	355859	ebi-a-GCST90013993	G	C	Apolipoprotein A levels (UKB data field 30630) || id:ebi-a-GCST90013993	TRUE	reported	igd
rs34397747	1	27092322	-0.0411528	0.00367609	4.32713e-29	355859	ebi-a-GCST90013993	C	T	Apolipoprotein A levels (UKB data field 30630) || id:ebi-a-GCST90013993	TRUE	reported	igd
rs2029763	1	63013134	-0.0414571	0.00212109	4.53002e-85	355859	ebi-a-GCST90013993	G	A	Apolipoprotein A levels (UKB data field 30630) || id:ebi-a-GCST90013993	TRUE	reported	igd
rs12045101	1	110267651	-0.0171644	0.00237965	5.47394e-13	355859	ebi-a-GCST90013993	T	C	Apolipoprotein A levels (UKB data field 30630) || id:ebi-a-GCST90013993	TRUE	reported	igd
rs61805076	1	182154990	-0.0137143	0.00215267	1.88005e-10	355859	ebi-a-GCST90013993	C	T	Apolipoprotein A levels (UKB data field 30630) || id:ebi-a-GCST90013993	TRUE	reported	igd
rs3747973	1	205677148	0.0145043	0.00206562	2.19079e-12	355859	ebi-a-GCST90013993	G	A	Apolipoprotein A levels (UKB data field 30630) || id:ebi-a-GCST90013993	TRUE	reported	igd
rs4323719	1	219677532	-0.0151515	0.00204344	1.21899e-13	355859	ebi-a-GCST90013993	T	C	Apolipoprotein A levels (UKB data field 30630) || id:ebi-a-GCST90013993	TRUE	reported	igd
rs2642438	1	220970028	0.0296118	0.00221817	1.19042e-40	355859	ebi-a-GCST90013993	G	A	Apolipoprotein A levels (UKB data field 30630) || id:ebi-a-GCST90013993	TRUE	reported	igd
rs2803336	1	1875858	-0.0112315	0.00205237	4.43864e-08	355859	ebi-a-GCST90013993	G	C	Apolipoprotein A levels (UKB data field 30630) || id:ebi-a-GCST90013993	TRUE	reported	igd
rs61778883	1	23795177	0.0179813	0.00304538	3.53785e-09	355859	ebi-a-GCST90013993	C	T	Apolipoprotein A levels (UKB data field 30630) || id:ebi-a-GCST90013993	TRUE	reported	igd
rs3768321	1	40035928	-0.0431174	0.00255006	3.90301e-64	355859	ebi-a-GCST90013993	T	G	Apolipoprotein A levels (UKB data field 30630) || id:ebi-a-GCST90013993	TRUE	reported	igd
rs3014246	1	46086077	0.0131448	0.00221891	3.14261e-09	355859	ebi-a-GCST90013993	T	C	Apolipoprotein A levels (UKB data field 30630) || id:ebi-a-GCST90013993	TRUE	reported	igd
rs57274629	1	66110292	0.014264	0.00213629	2.43893e-11	355859	ebi-a-GCST90013993	G	A	Apolipoprotein A levels (UKB data field 30630) || id:ebi-a-GCST90013993	TRUE	reported	igd
rs646776	1	109818530	-0.0451573	0.00243971	1.7382e-76	355859	ebi-a-GCST90013993	T	C	Apolipoprotein A levels (UKB data field 30630) || id:ebi-a-GCST90013993	TRUE	reported	igd
rs75246752	1	145630111	-0.0527252	0.00896913	4.13942e-09	355859	ebi-a-GCST90013993	C	G	Apolipoprotein A levels (UKB data field 30630) || id:ebi-a-GCST90013993	TRUE	reported	igd
rs12138866	1	224432260	-0.0293119	0.00521882	1.94778e-08	355859	ebi-a-GCST90013993	G	A	Apolipoprotein A levels (UKB data field 30630) || id:ebi-a-GCST90013993	TRUE	reported	igd
rs1047891	2	211540507	-0.0238244	0.00217636	6.87543e-28	355859	ebi-a-GCST90013993	A	C	Apolipoprotein A levels (UKB data field 30630) || id:ebi-a-GCST90013993	TRUE	reported	igd
rs1260326	2	27730940	-0.0263549	0.00207345	5.15941e-37	355859	ebi-a-GCST90013993	C	T	Apolipoprotein A levels (UKB data field 30630) || id:ebi-a-GCST90013993	TRUE	reported	igd
rs12465072	2	32776170	0.0146256	0.00253185	7.61921e-09	355859	ebi-a-GCST90013993	C	T	Apolipoprotein A levels (UKB data field 30630) || id:ebi-a-GCST90013993	TRUE	reported	igd
rs7583067	2	100796850	0.0151103	0.00238675	2.43686e-10	355859	ebi-a-GCST90013993	T	C	Apolipoprotein A levels (UKB data field 30630) || id:ebi-a-GCST90013993	TRUE	reported	igd
rs2118204	2	128624111	-0.0117552	0.00206286	1.20851e-08	355859	ebi-a-GCST90013993	C	T	Apolipoprotein A levels (UKB data field 30630) || id:ebi-a-GCST90013993	TRUE	reported	igd
rs7607980	2	165551201	0.032848	0.00312442	7.50067e-26	355859	ebi-a-GCST90013993	C	T	Apolipoprotein A levels (UKB data field 30630) || id:ebi-a-GCST90013993	TRUE	reported	igd
rs78058190	2	219699999	-0.0655353	0.00519572	1.7832e-36	355859	ebi-a-GCST90013993	A	G	Apolipoprotein A levels (UKB data field 30630) || id:ebi-a-GCST90013993	TRUE	reported	igd
rs59104589	2	242237902	0.0170041	0.00210915	7.5024e-16	355859	ebi-a-GCST90013993	T	C	Apolipoprotein A levels (UKB data field 30630) || id:ebi-a-GCST90013993	TRUE	reported	igd
rs6752480	2	242410948	0.0123822	0.00210052	3.75077e-09	355859	ebi-a-GCST90013993	G	A	Apolipoprotein A levels (UKB data field 30630) || id:ebi-a-GCST90013993	TRUE	reported	igd
rs6542680	2	3640142	-0.0250992	0.0026592	3.77746e-21	355859	ebi-a-GCST90013993	T	C	Apolipoprotein A levels (UKB data field 30630) || id:ebi-a-GCST90013993	TRUE	reported	igd
rs676210	2	21231524	0.0612444	0.00251201	2.74789e-131	355859	ebi-a-GCST90013993	A	G	Apolipoprotein A levels (UKB data field 30630) || id:ebi-a-GCST90013993	TRUE	reported	igd
rs7566157	2	23582983	0.0131686	0.00238252	3.25379e-08	355859	ebi-a-GCST90013993	C	T	Apolipoprotein A levels (UKB data field 30630) || id:ebi-a-GCST90013993	TRUE	reported	igd
rs17326656	2	48962291	-0.0159613	0.002384	2.15427e-11	355859	ebi-a-GCST90013993	T	G	Apolipoprotein A levels (UKB data field 30630) || id:ebi-a-GCST90013993	TRUE	reported	igd
rs9248	2	85537312	0.0139766	0.00203044	5.83983e-12	355859	ebi-a-GCST90013993	A	G	Apolipoprotein A levels (UKB data field 30630) || id:ebi-a-GCST90013993	TRUE	reported	igd
rs6754311	2	136707982	0.0223718	0.00240091	1.18522e-20	355859	ebi-a-GCST90013993	C	T	Apolipoprotein A levels (UKB data field 30630) || id:ebi-a-GCST90013993	TRUE	reported	igd
rs8176528	2	188345017	0.0128859	0.00222563	7.04888e-09	355859	ebi-a-GCST90013993	A	G	Apolipoprotein A levels (UKB data field 30630) || id:ebi-a-GCST90013993	TRUE	reported	igd
rs2943645	2	227099180	-0.0360484	0.00211825	6.03393e-65	355859	ebi-a-GCST90013993	T	C	Apolipoprotein A levels (UKB data field 30630) || id:ebi-a-GCST90013993	TRUE	reported	igd
rs62114506	2	242793	0.0152361	0.00229852	3.38766e-11	355859	ebi-a-GCST90013993	C	G	Apolipoprotein A levels (UKB data field 30630) || id:ebi-a-GCST90013993	TRUE	reported	igd
rs35135293	2	20363666	-0.0217681	0.00203457	1.02754e-26	355859	ebi-a-GCST90013993	T	C	Apolipoprotein A levels (UKB data field 30630) || id:ebi-a-GCST90013993	TRUE	reported	igd
rs62135193	2	48755477	-0.0126885	0.00204333	5.30738e-10	355859	ebi-a-GCST90013993	T	C	Apolipoprotein A levels (UKB data field 30630) || id:ebi-a-GCST90013993	TRUE	reported	igd
rs2723064	2	65279805	0.0123264	0.0020919	3.80505e-09	355859	ebi-a-GCST90013993	C	T	Apolipoprotein A levels (UKB data field 30630) || id:ebi-a-GCST90013993	TRUE	reported	igd
rs4375909	2	97878195	0.0137809	0.0025193	4.49656e-08	355859	ebi-a-GCST90013993	T	A	Apolipoprotein A levels (UKB data field 30630) || id:ebi-a-GCST90013993	TRUE	reported	igd
rs72926966	2	203493293	-0.0156604	0.00221756	1.64097e-12	355859	ebi-a-GCST90013993	A	C	Apolipoprotein A levels (UKB data field 30630) || id:ebi-a-GCST90013993	TRUE	reported	igd
rs784504	3	39195260	-0.0158128	0.00258486	9.50758e-10	355859	ebi-a-GCST90013993	C	G	Apolipoprotein A levels (UKB data field 30630) || id:ebi-a-GCST90013993	TRUE	reported	igd
rs56176196	3	70941899	-0.0148216	0.00223111	3.07114e-11	355859	ebi-a-GCST90013993	C	A	Apolipoprotein A levels (UKB data field 30630) || id:ebi-a-GCST90013993	TRUE	reported	igd
rs9647335	3	135880410	0.0300885	0.0025775	1.7406e-31	355859	ebi-a-GCST90013993	T	A	Apolipoprotein A levels (UKB data field 30630) || id:ebi-a-GCST90013993	TRUE	reported	igd
rs6765484	3	50041313	0.0207854	0.002028	1.19316e-24	355859	ebi-a-GCST90013993	T	C	Apolipoprotein A levels (UKB data field 30630) || id:ebi-a-GCST90013993	TRUE	reported	igd
rs9310221	3	71849696	-0.0119018	0.00205835	7.37395e-09	355859	ebi-a-GCST90013993	G	A	Apolipoprotein A levels (UKB data field 30630) || id:ebi-a-GCST90013993	TRUE	reported	igd
rs1086056	3	154088411	-0.0171276	0.00277842	7.0705e-10	355859	ebi-a-GCST90013993	G	T	Apolipoprotein A levels (UKB data field 30630) || id:ebi-a-GCST90013993	TRUE	reported	igd
rs4686739	3	185878419	0.0125122	0.00210851	2.95372e-09	355859	ebi-a-GCST90013993	G	A	Apolipoprotein A levels (UKB data field 30630) || id:ebi-a-GCST90013993	TRUE	reported	igd
rs3732356	3	119529113	-0.0378708	0.0041202	3.87436e-20	355859	ebi-a-GCST90013993	T	G	Apolipoprotein A levels (UKB data field 30630) || id:ebi-a-GCST90013993	TRUE	reported	igd
rs82825	3	52471942	-0.0205726	0.00259878	2.44794e-15	355859	ebi-a-GCST90013993	A	G	Apolipoprotein A levels (UKB data field 30630) || id:ebi-a-GCST90013993	TRUE	reported	igd
rs2871960	3	141121814	-0.0128243	0.00203547	2.96886e-10	355859	ebi-a-GCST90013993	C	A	Apolipoprotein A levels (UKB data field 30630) || id:ebi-a-GCST90013993	TRUE	reported	igd
rs9817452	3	156795414	0.0165323	0.00208828	2.43837e-15	355859	ebi-a-GCST90013993	T	G	Apolipoprotein A levels (UKB data field 30630) || id:ebi-a-GCST90013993	TRUE	reported	igd
rs76880877	3	185802628	-0.0197976	0.00295543	2.10233e-11	355859	ebi-a-GCST90013993	C	A	Apolipoprotein A levels (UKB data field 30630) || id:ebi-a-GCST90013993	TRUE	reported	igd
rs34706816	3	12737141	0.0146719	0.00214108	7.2527e-12	355859	ebi-a-GCST90013993	G	T	Apolipoprotein A levels (UKB data field 30630) || id:ebi-a-GCST90013993	TRUE	reported	igd
rs13097947	3	15846011	0.0162231	0.00215688	5.41253e-14	355859	ebi-a-GCST90013993	C	T	Apolipoprotein A levels (UKB data field 30630) || id:ebi-a-GCST90013993	TRUE	reported	igd
rs73216701	3	108865293	0.0164748	0.00204409	7.64716e-16	355859	ebi-a-GCST90013993	G	A	Apolipoprotein A levels (UKB data field 30630) || id:ebi-a-GCST90013993	TRUE	reported	igd
rs35675745	3	152047470	0.0149565	0.00220218	1.10841e-11	355859	ebi-a-GCST90013993	AT	A	Apolipoprotein A levels (UKB data field 30630) || id:ebi-a-GCST90013993	TRUE	reported	igd
rs61345811	3	196143030	-0.0134634	0.00229875	4.71759e-09	355859	ebi-a-GCST90013993	T	C	Apolipoprotein A levels (UKB data field 30630) || id:ebi-a-GCST90013993	TRUE	reported	igd
rs1580083	4	69536842	0.0218006	0.00223861	2.06633e-22	355859	ebi-a-GCST90013993	T	A	Apolipoprotein A levels (UKB data field 30630) || id:ebi-a-GCST90013993	TRUE	reported	igd
rs4425336	4	89753225	0.0151244	0.00246703	8.75306e-10	355859	ebi-a-GCST90013993	G	A	Apolipoprotein A levels (UKB data field 30630) || id:ebi-a-GCST90013993	TRUE	reported	igd
rs6448429	4	26066863	-0.0240421	0.00274573	2.02023e-18	355859	ebi-a-GCST90013993	T	C	Apolipoprotein A levels (UKB data field 30630) || id:ebi-a-GCST90013993	TRUE	reported	igd
rs13111123	4	24643228	-0.0132515	0.00207261	1.62013e-10	355859	ebi-a-GCST90013993	A	T	Apolipoprotein A levels (UKB data field 30630) || id:ebi-a-GCST90013993	TRUE	reported	igd
rs1055582	4	39700173	0.014711	0.0020259	3.82913e-13	355859	ebi-a-GCST90013993	T	C	Apolipoprotein A levels (UKB data field 30630) || id:ebi-a-GCST90013993	TRUE	reported	igd
rs7684939	4	55509189	0.0129025	0.00202133	1.7344e-10	355859	ebi-a-GCST90013993	A	G	Apolipoprotein A levels (UKB data field 30630) || id:ebi-a-GCST90013993	TRUE	reported	igd
rs1789896	4	100256984	0.0152116	0.00202294	5.49667e-14	355859	ebi-a-GCST90013993	A	G	Apolipoprotein A levels (UKB data field 30630) || id:ebi-a-GCST90013993	TRUE	reported	igd
rs72729623	4	154208278	-0.0184204	0.0028764	1.51387e-10	355859	ebi-a-GCST90013993	T	C	Apolipoprotein A levels (UKB data field 30630) || id:ebi-a-GCST90013993	TRUE	reported	igd
rs1051613	4	951179	0.013788	0.00203526	1.24767e-11	355859	ebi-a-GCST90013993	A	G	Apolipoprotein A levels (UKB data field 30630) || id:ebi-a-GCST90013993	TRUE	reported	igd
rs138387938	4	83927269	0.0130752	0.0020756	2.98655e-10	355859	ebi-a-GCST90013993	AACTGGGGACT	A	Apolipoprotein A levels (UKB data field 30630) || id:ebi-a-GCST90013993	TRUE	reported	igd
rs10023962	4	177959511	0.0153829	0.00262621	4.70024e-09	355859	ebi-a-GCST90013993	G	T	Apolipoprotein A levels (UKB data field 30630) || id:ebi-a-GCST90013993	TRUE	reported	igd
rs4690060	4	2760222	-0.0113866	0.00203934	2.35776e-08	355859	ebi-a-GCST90013993	A	G	Apolipoprotein A levels (UKB data field 30630) || id:ebi-a-GCST90013993	TRUE	reported	igd
rs34168560	4	69325415	0.0218553	0.00219455	2.30515e-23	355859	ebi-a-GCST90013993	G	C	Apolipoprotein A levels (UKB data field 30630) || id:ebi-a-GCST90013993	TRUE	reported	igd
rs17668731	4	87999483	-0.0168829	0.00257499	5.50935e-11	355859	ebi-a-GCST90013993	G	A	Apolipoprotein A levels (UKB data field 30630) || id:ebi-a-GCST90013993	TRUE	reported	igd
rs13107325	4	103188709	-0.0735627	0.00385742	4.44427e-81	355859	ebi-a-GCST90013993	T	C	Apolipoprotein A levels (UKB data field 30630) || id:ebi-a-GCST90013993	TRUE	reported	igd
rs148827772	4	110766064	-0.0564981	0.007181	3.6116e-15	355859	ebi-a-GCST90013993	G	A	Apolipoprotein A levels (UKB data field 30630) || id:ebi-a-GCST90013993	TRUE	reported	igd
rs7700617	5	39546706	-0.0122362	0.00202732	1.58322e-09	355859	ebi-a-GCST90013993	A	C	Apolipoprotein A levels (UKB data field 30630) || id:ebi-a-GCST90013993	TRUE	reported	igd
rs62369502	5	43815578	-0.0241381	0.00379065	1.91739e-10	355859	ebi-a-GCST90013993	C	T	Apolipoprotein A levels (UKB data field 30630) || id:ebi-a-GCST90013993	TRUE	reported	igd
rs3749748	5	127350549	0.022646	0.00234853	5.28202e-22	355859	ebi-a-GCST90013993	T	C	Apolipoprotein A levels (UKB data field 30630) || id:ebi-a-GCST90013993	TRUE	reported	igd
rs40270	5	55804552	-0.0228248	0.0024095	2.72333e-21	355859	ebi-a-GCST90013993	C	A	Apolipoprotein A levels (UKB data field 30630) || id:ebi-a-GCST90013993	TRUE	reported	igd
rs13179413	5	55868097	-0.0167234	0.00227615	2.02302e-13	355859	ebi-a-GCST90013993	T	C	Apolipoprotein A levels (UKB data field 30630) || id:ebi-a-GCST90013993	TRUE	reported	igd
rs1981808	5	72920658	0.0141493	0.00216974	6.97429e-11	355859	ebi-a-GCST90013993	A	T	Apolipoprotein A levels (UKB data field 30630) || id:ebi-a-GCST90013993	TRUE	reported	igd
rs254563	5	134440426	-0.0178829	0.00206233	4.27464e-18	355859	ebi-a-GCST90013993	A	G	Apolipoprotein A levels (UKB data field 30630) || id:ebi-a-GCST90013993	TRUE	reported	igd
rs55801554	5	158622532	0.0132551	0.00235367	1.78472e-08	355859	ebi-a-GCST90013993	A	C	Apolipoprotein A levels (UKB data field 30630) || id:ebi-a-GCST90013993	TRUE	reported	igd
rs138354839	5	180416174	-0.0649628	0.00886153	2.28665e-13	355859	ebi-a-GCST90013993	A	C	Apolipoprotein A levels (UKB data field 30630) || id:ebi-a-GCST90013993	TRUE	reported	igd
rs12516065	5	111226812	0.0117643	0.00215544	4.81715e-08	355859	ebi-a-GCST90013993	T	C	Apolipoprotein A levels (UKB data field 30630) || id:ebi-a-GCST90013993	TRUE	reported	igd
rs6877776	5	153374892	-0.0180335	0.00209444	7.29625e-18	355859	ebi-a-GCST90013993	G	A	Apolipoprotein A levels (UKB data field 30630) || id:ebi-a-GCST90013993	TRUE	reported	igd
rs2963468	5	158003020	-0.0168891	0.00240513	2.18474e-12	355859	ebi-a-GCST90013993	G	A	Apolipoprotein A levels (UKB data field 30630) || id:ebi-a-GCST90013993	TRUE	reported	igd
rs139474987	5	135483943	-0.0142563	0.00259315	3.84831e-08	355859	ebi-a-GCST90013993	GT	G	Apolipoprotein A levels (UKB data field 30630) || id:ebi-a-GCST90013993	TRUE	reported	igd
rs351864	5	176539286	0.0175947	0.0032101	4.22795e-08	355859	ebi-a-GCST90013993	G	C	Apolipoprotein A levels (UKB data field 30630) || id:ebi-a-GCST90013993	TRUE	reported	igd
rs62407790	5	180233755	-0.0164808	0.00266105	5.88966e-10	355859	ebi-a-GCST90013993	G	C	Apolipoprotein A levels (UKB data field 30630) || id:ebi-a-GCST90013993	TRUE	reported	igd
rs182865078	5	53344318	-0.0262361	0.00426472	7.65614e-10	355859	ebi-a-GCST90013993	T	C	Apolipoprotein A levels (UKB data field 30630) || id:ebi-a-GCST90013993	TRUE	reported	igd
rs7757193	6	109510972	-0.0135917	0.00210773	1.12964e-10	355859	ebi-a-GCST90013993	A	G	Apolipoprotein A levels (UKB data field 30630) || id:ebi-a-GCST90013993	TRUE	reported	igd
rs9396712	6	16818625	0.0127346	0.00231335	3.69522e-08	355859	ebi-a-GCST90013993	T	C	Apolipoprotein A levels (UKB data field 30630) || id:ebi-a-GCST90013993	TRUE	reported	igd
rs3822855	6	116316882	0.0179364	0.002065	3.75751e-18	355859	ebi-a-GCST90013993	T	G	Apolipoprotein A levels (UKB data field 30630) || id:ebi-a-GCST90013993	TRUE	reported	igd
rs72959041	6	127454893	-0.041417	0.00468921	1.02447e-18	355859	ebi-a-GCST90013993	A	G	Apolipoprotein A levels (UKB data field 30630) || id:ebi-a-GCST90013993	TRUE	reported	igd
rs12196247	6	139350182	0.0133667	0.00225894	3.27371e-09	355859	ebi-a-GCST90013993	A	G	Apolipoprotein A levels (UKB data field 30630) || id:ebi-a-GCST90013993	TRUE	reported	igd
rs9357382	6	41985627	-0.0132402	0.00230518	9.26424e-09	355859	ebi-a-GCST90013993	A	G	Apolipoprotein A levels (UKB data field 30630) || id:ebi-a-GCST90013993	TRUE	reported	igd
rs9471972	6	42915021	0.0265573	0.00203092	4.48745e-39	355859	ebi-a-GCST90013993	A	G	Apolipoprotein A levels (UKB data field 30630) || id:ebi-a-GCST90013993	TRUE	reported	igd
rs4052908	6	139842576	0.0171527	0.00211494	5.05243e-16	355859	ebi-a-GCST90013993	AATT	A	Apolipoprotein A levels (UKB data field 30630) || id:ebi-a-GCST90013993	TRUE	reported	igd
rs9458786	6	163736814	-0.0128664	0.00216069	2.60423e-09	355859	ebi-a-GCST90013993	G	A	Apolipoprotein A levels (UKB data field 30630) || id:ebi-a-GCST90013993	TRUE	reported	igd
rs9265546	6	31298202	-0.028907	0.00282457	1.39444e-24	355859	ebi-a-GCST90013993	A	G	Apolipoprotein A levels (UKB data field 30630) || id:ebi-a-GCST90013993	TRUE	reported	igd
rs2858328	6	32658911	0.0266362	0.00205969	2.96483e-38	355859	ebi-a-GCST90013993	T	C	Apolipoprotein A levels (UKB data field 30630) || id:ebi-a-GCST90013993	TRUE	reported	igd
rs2263329	6	34595543	-0.024627	0.0021132	2.1928e-31	355859	ebi-a-GCST90013993	C	T	Apolipoprotein A levels (UKB data field 30630) || id:ebi-a-GCST90013993	TRUE	reported	igd
rs2395617	6	35285720	-0.0207563	0.00309095	1.87845e-11	355859	ebi-a-GCST90013993	C	A	Apolipoprotein A levels (UKB data field 30630) || id:ebi-a-GCST90013993	TRUE	reported	igd
rs41272086	6	161008646	-0.0361473	0.0032801	3.05422e-28	355859	ebi-a-GCST90013993	A	G	Apolipoprotein A levels (UKB data field 30630) || id:ebi-a-GCST90013993	TRUE	reported	igd
rs139430652	7	44803907	-0.0187514	0.00293965	1.78505e-10	355859	ebi-a-GCST90013993	CA	C	Apolipoprotein A levels (UKB data field 30630) || id:ebi-a-GCST90013993	TRUE	reported	igd
rs35229763	7	135246305	-0.015422	0.00249112	5.98632e-10	355859	ebi-a-GCST90013993	G	A	Apolipoprotein A levels (UKB data field 30630) || id:ebi-a-GCST90013993	TRUE	reported	igd
rs12702510	7	6485196	-0.0280499	0.00222554	2.01604e-36	355859	ebi-a-GCST90013993	T	C	Apolipoprotein A levels (UKB data field 30630) || id:ebi-a-GCST90013993	TRUE	reported	igd
rs55710224	7	100698648	0.0119046	0.0020251	4.13952e-09	355859	ebi-a-GCST90013993	A	G	Apolipoprotein A levels (UKB data field 30630) || id:ebi-a-GCST90013993	TRUE	reported	igd
rs1364422	7	130445981	-0.0286048	0.00225713	8.33681e-37	355859	ebi-a-GCST90013993	T	C	Apolipoprotein A levels (UKB data field 30630) || id:ebi-a-GCST90013993	TRUE	reported	igd
rs10242866	7	17920613	-0.0269252	0.00206844	9.77687e-39	355859	ebi-a-GCST90013993	T	C	Apolipoprotein A levels (UKB data field 30630) || id:ebi-a-GCST90013993	TRUE	reported	igd
rs76456334	7	25827967	-0.0364178	0.00522966	3.31436e-12	355859	ebi-a-GCST90013993	C	T	Apolipoprotein A levels (UKB data field 30630) || id:ebi-a-GCST90013993	TRUE	reported	igd
rs11973318	7	134681306	-0.0179627	0.0028935	5.36809e-10	355859	ebi-a-GCST90013993	C	T	Apolipoprotein A levels (UKB data field 30630) || id:ebi-a-GCST90013993	TRUE	reported	igd
rs6977081	7	150542515	-0.0161653	0.00216458	8.1358e-14	355859	ebi-a-GCST90013993	T	G	Apolipoprotein A levels (UKB data field 30630) || id:ebi-a-GCST90013993	TRUE	reported	igd
rs150483923	7	106957161	0.0188291	0.0024213	7.45933e-15	355859	ebi-a-GCST90013993	A	C	Apolipoprotein A levels (UKB data field 30630) || id:ebi-a-GCST90013993	TRUE	reported	igd
rs62433138	7	1050877	-0.0196132	0.00204519	8.81658e-22	355859	ebi-a-GCST90013993	C	T	Apolipoprotein A levels (UKB data field 30630) || id:ebi-a-GCST90013993	TRUE	reported	igd
rs2726069	7	36170392	-0.0158262	0.00252769	3.82261e-10	355859	ebi-a-GCST90013993	G	T	Apolipoprotein A levels (UKB data field 30630) || id:ebi-a-GCST90013993	TRUE	reported	igd
rs55935382	7	50289669	0.0174709	0.00216162	6.35477e-16	355859	ebi-a-GCST90013993	A	C	Apolipoprotein A levels (UKB data field 30630) || id:ebi-a-GCST90013993	TRUE	reported	igd
rs139915535	8	19766233	-0.150729	0.00766673	4.7326e-86	355859	ebi-a-GCST90013993	G	A	Apolipoprotein A levels (UKB data field 30630) || id:ebi-a-GCST90013993	TRUE	reported	igd
rs34499461	8	19870027	0.0897566	0.0023337	1e-200	355859	ebi-a-GCST90013993	C	G	Apolipoprotein A levels (UKB data field 30630) || id:ebi-a-GCST90013993	TRUE	reported	igd
rs10504477	8	71338185	-0.0132465	0.00206911	1.53306e-10	355859	ebi-a-GCST90013993	C	T	Apolipoprotein A levels (UKB data field 30630) || id:ebi-a-GCST90013993	TRUE	reported	igd
rs13271228	8	116597409	0.0353204	0.00204886	1.35207e-66	355859	ebi-a-GCST90013993	G	T	Apolipoprotein A levels (UKB data field 30630) || id:ebi-a-GCST90013993	TRUE	reported	igd
rs7836397	8	121875083	-0.0174128	0.00204651	1.76116e-17	355859	ebi-a-GCST90013993	A	G	Apolipoprotein A levels (UKB data field 30630) || id:ebi-a-GCST90013993	TRUE	reported	igd
rs62521590	8	126630962	-0.0147039	0.00229876	1.59049e-10	355859	ebi-a-GCST90013993	G	T	Apolipoprotein A levels (UKB data field 30630) || id:ebi-a-GCST90013993	TRUE	reported	igd
rs9987289	8	9183358	0.0892842	0.00351032	1.03992e-142	355859	ebi-a-GCST90013993	G	A	Apolipoprotein A levels (UKB data field 30630) || id:ebi-a-GCST90013993	TRUE	reported	igd
rs74444445	8	19852491	-0.0605589	0.00686374	1.11404e-18	355859	ebi-a-GCST90013993	C	T	Apolipoprotein A levels (UKB data field 30630) || id:ebi-a-GCST90013993	TRUE	reported	igd
rs56090699	8	19998949	0.0150779	0.00223362	1.47367e-11	355859	ebi-a-GCST90013993	C	T	Apolipoprotein A levels (UKB data field 30630) || id:ebi-a-GCST90013993	TRUE	reported	igd
rs49675	8	9151688	0.0194141	0.00342971	1.50859e-08	355859	ebi-a-GCST90013993	A	G	Apolipoprotein A levels (UKB data field 30630) || id:ebi-a-GCST90013993	TRUE	reported	igd
rs59347135	8	19750044	-0.0791938	0.00497247	4.15336e-57	355859	ebi-a-GCST90013993	G	C	Apolipoprotein A levels (UKB data field 30630) || id:ebi-a-GCST90013993	TRUE	reported	igd
rs144435165	8	126419938	-0.0285849	0.00500317	1.10769e-08	355859	ebi-a-GCST90013993	C	G	Apolipoprotein A levels (UKB data field 30630) || id:ebi-a-GCST90013993	TRUE	reported	igd
rs2247355	8	103876780	0.0164574	0.0026337	4.13704e-10	355859	ebi-a-GCST90013993	T	C	Apolipoprotein A levels (UKB data field 30630) || id:ebi-a-GCST90013993	TRUE	reported	igd
rs2980858	8	126501177	0.0154916	0.0022092	2.34369e-12	355859	ebi-a-GCST90013993	C	T	Apolipoprotein A levels (UKB data field 30630) || id:ebi-a-GCST90013993	TRUE	reported	igd
rs7817574	8	144302570	0.0374277	0.00260935	1.16708e-46	355859	ebi-a-GCST90013993	C	T	Apolipoprotein A levels (UKB data field 30630) || id:ebi-a-GCST90013993	TRUE	reported	igd
rs686030	9	15304782	0.0561923	0.00291317	6.63743e-83	355859	ebi-a-GCST90013993	A	C	Apolipoprotein A levels (UKB data field 30630) || id:ebi-a-GCST90013993	TRUE	reported	igd
rs11789603	9	107647019	0.0715145	0.00327522	1.07895e-105	355859	ebi-a-GCST90013993	T	C	Apolipoprotein A levels (UKB data field 30630) || id:ebi-a-GCST90013993	TRUE	reported	igd
rs2740488	9	107661742	-0.0807522	0.00230496	1e-200	355859	ebi-a-GCST90013993	C	A	Apolipoprotein A levels (UKB data field 30630) || id:ebi-a-GCST90013993	TRUE	reported	igd
rs532436	9	136149830	0.0315082	0.00261286	1.74141e-33	355859	ebi-a-GCST90013993	A	G	Apolipoprotein A levels (UKB data field 30630) || id:ebi-a-GCST90013993	TRUE	reported	igd
rs140578741	9	136907818	0.0144612	0.00232119	4.66112e-10	355859	ebi-a-GCST90013993	C	CACACACATATATAT	Apolipoprotein A levels (UKB data field 30630) || id:ebi-a-GCST90013993	TRUE	reported	igd
rs76530346	9	94010298	-0.0199754	0.0034804	9.50167e-09	355859	ebi-a-GCST90013993	A	G	Apolipoprotein A levels (UKB data field 30630) || id:ebi-a-GCST90013993	TRUE	reported	igd
rs2297402	9	107579880	-0.0733505	0.0068998	2.1424e-26	355859	ebi-a-GCST90013993	T	C	Apolipoprotein A levels (UKB data field 30630) || id:ebi-a-GCST90013993	TRUE	reported	igd
rs74500135	9	106603816	0.0643421	0.0108038	2.59293e-09	355859	ebi-a-GCST90013993	C	T	Apolipoprotein A levels (UKB data field 30630) || id:ebi-a-GCST90013993	TRUE	reported	igd
rs2066714	9	107586753	0.0531975	0.00304746	3.08035e-68	355859	ebi-a-GCST90013993	C	T	Apolipoprotein A levels (UKB data field 30630) || id:ebi-a-GCST90013993	TRUE	reported	igd
rs10458643	10	81152268	-0.0111956	0.0020403	4.08244e-08	355859	ebi-a-GCST90013993	A	G	Apolipoprotein A levels (UKB data field 30630) || id:ebi-a-GCST90013993	TRUE	reported	igd
rs5788459	10	122857482	-0.0277346	0.00358342	9.96552e-15	355859	ebi-a-GCST90013993	TA	T	Apolipoprotein A levels (UKB data field 30630) || id:ebi-a-GCST90013993	TRUE	reported	igd
rs1970811	10	126696496	-0.0113162	0.00203306	2.60507e-08	355859	ebi-a-GCST90013993	C	T	Apolipoprotein A levels (UKB data field 30630) || id:ebi-a-GCST90013993	TRUE	reported	igd
rs3802548	10	45952745	0.0350872	0.00236428	8.01124e-50	355859	ebi-a-GCST90013993	A	T	Apolipoprotein A levels (UKB data field 30630) || id:ebi-a-GCST90013993	TRUE	reported	igd
rs7896518	10	65104500	0.0157097	0.00206785	3.02831e-14	355859	ebi-a-GCST90013993	G	A	Apolipoprotein A levels (UKB data field 30630) || id:ebi-a-GCST90013993	TRUE	reported	igd
rs7906353	10	95317665	0.0145341	0.00251348	7.36258e-09	355859	ebi-a-GCST90013993	C	G	Apolipoprotein A levels (UKB data field 30630) || id:ebi-a-GCST90013993	TRUE	reported	igd
rs3829125	10	5247784	-0.0261333	0.00279154	7.85236e-21	355859	ebi-a-GCST90013993	G	C	Apolipoprotein A levels (UKB data field 30630) || id:ebi-a-GCST90013993	TRUE	reported	igd
rs17129638	10	113981435	-0.0316779	0.00284544	8.6816e-29	355859	ebi-a-GCST90013993	C	T	Apolipoprotein A levels (UKB data field 30630) || id:ebi-a-GCST90013993	TRUE	reported	igd
rs2804894	10	33647091	0.0150186	0.00231374	8.52511e-11	355859	ebi-a-GCST90013993	A	G	Apolipoprotein A levels (UKB data field 30630) || id:ebi-a-GCST90013993	TRUE	reported	igd
rs703966	10	80954251	0.0151265	0.00204983	1.59038e-13	355859	ebi-a-GCST90013993	A	G	Apolipoprotein A levels (UKB data field 30630) || id:ebi-a-GCST90013993	TRUE	reported	igd
rs2068888	10	94839642	0.0129403	0.00203077	1.86445e-10	355859	ebi-a-GCST90013993	A	G	Apolipoprotein A levels (UKB data field 30630) || id:ebi-a-GCST90013993	TRUE	reported	igd
rs4917675	10	115799477	0.0132261	0.00232365	1.25597e-08	355859	ebi-a-GCST90013993	C	T	Apolipoprotein A levels (UKB data field 30630) || id:ebi-a-GCST90013993	TRUE	reported	igd
rs12411959	10	34015681	-0.0158677	0.00243884	7.70549e-11	355859	ebi-a-GCST90013993	T	A	Apolipoprotein A levels (UKB data field 30630) || id:ebi-a-GCST90013993	TRUE	reported	igd
rs10883451	10	101924418	0.0228196	0.00202094	1.44378e-29	355859	ebi-a-GCST90013993	C	T	Apolipoprotein A levels (UKB data field 30630) || id:ebi-a-GCST90013993	TRUE	reported	igd
rs2792751	10	113940329	-0.0377236	0.00226698	3.54732e-62	355859	ebi-a-GCST90013993	C	T	Apolipoprotein A levels (UKB data field 30630) || id:ebi-a-GCST90013993	TRUE	reported	igd
rs12273363	11	27744859	-0.0209834	0.00250164	4.95108e-17	355859	ebi-a-GCST90013993	C	T	Apolipoprotein A levels (UKB data field 30630) || id:ebi-a-GCST90013993	TRUE	reported	igd
rs2306363	11	65405600	0.0170862	0.00251088	1.01158e-11	355859	ebi-a-GCST90013993	T	G	Apolipoprotein A levels (UKB data field 30630) || id:ebi-a-GCST90013993	TRUE	reported	igd
rs3740688	11	47380340	0.0133349	0.00204409	6.86278e-11	355859	ebi-a-GCST90013993	T	G	Apolipoprotein A levels (UKB data field 30630) || id:ebi-a-GCST90013993	TRUE	reported	igd
rs174566	11	61592362	-0.0361807	0.00212604	6.05341e-65	355859	ebi-a-GCST90013993	G	A	Apolipoprotein A levels (UKB data field 30630) || id:ebi-a-GCST90013993	TRUE	reported	igd
rs2302263	11	64021821	-0.0295885	0.00358978	1.68772e-16	355859	ebi-a-GCST90013993	T	C	Apolipoprotein A levels (UKB data field 30630) || id:ebi-a-GCST90013993	TRUE	reported	igd
rs145184406	11	103870641	-0.0158121	0.0025935	1.08203e-09	355859	ebi-a-GCST90013993	A	T	Apolipoprotein A levels (UKB data field 30630) || id:ebi-a-GCST90013993	TRUE	reported	igd
rs141368429	11	117221862	-0.0596192	0.00473521	2.37848e-36	355859	ebi-a-GCST90013993	T	C	Apolipoprotein A levels (UKB data field 30630) || id:ebi-a-GCST90013993	TRUE	reported	igd
rs4930352	11	66066993	0.0168167	0.00206736	4.14095e-16	355859	ebi-a-GCST90013993	T	G	Apolipoprotein A levels (UKB data field 30630) || id:ebi-a-GCST90013993	TRUE	reported	igd
rs7952521	11	116385354	0.0248132	0.00341647	3.79053e-13	355859	ebi-a-GCST90013993	A	G	Apolipoprotein A levels (UKB data field 30630) || id:ebi-a-GCST90013993	TRUE	reported	igd
rs450244	11	2940492	0.0329593	0.00356548	2.37411e-20	355859	ebi-a-GCST90013993	C	T	Apolipoprotein A levels (UKB data field 30630) || id:ebi-a-GCST90013993	TRUE	reported	igd
rs2269434	11	47360412	0.0345639	0.00212994	3.21514e-59	355859	ebi-a-GCST90013993	C	T	Apolipoprotein A levels (UKB data field 30630) || id:ebi-a-GCST90013993	TRUE	reported	igd
rs613808	11	116710968	-0.08539	0.00226891	1e-200	355859	ebi-a-GCST90013993	G	A	Apolipoprotein A levels (UKB data field 30630) || id:ebi-a-GCST90013993	TRUE	reported	igd
rs11216920	11	118462554	0.0264337	0.00368019	6.83439e-13	355859	ebi-a-GCST90013993	G	A	Apolipoprotein A levels (UKB data field 30630) || id:ebi-a-GCST90013993	TRUE	reported	igd
rs58473820	11	122514403	0.0194571	0.00209727	1.7382e-20	355859	ebi-a-GCST90013993	T	C	Apolipoprotein A levels (UKB data field 30630) || id:ebi-a-GCST90013993	TRUE	reported	igd
rs2403290	11	10125592	0.0114452	0.00203086	1.74409e-08	355859	ebi-a-GCST90013993	A	T	Apolipoprotein A levels (UKB data field 30630) || id:ebi-a-GCST90013993	TRUE	reported	igd
rs559355	11	75451281	-0.0444063	0.00279286	6.34016e-57	355859	ebi-a-GCST90013993	T	A	Apolipoprotein A levels (UKB data field 30630) || id:ebi-a-GCST90013993	TRUE	reported	igd
rs11021232	11	95320808	-0.0193186	0.00265659	3.54405e-13	355859	ebi-a-GCST90013993	C	T	Apolipoprotein A levels (UKB data field 30630) || id:ebi-a-GCST90013993	TRUE	reported	igd
rs78296522	11	116648776	0.0681159	0.00494547	3.68468e-43	355859	ebi-a-GCST90013993	A	C	Apolipoprotein A levels (UKB data field 30630) || id:ebi-a-GCST90013993	TRUE	reported	igd
rs7298463	12	6663964	-0.0173542	0.00268931	1.09643e-10	355859	ebi-a-GCST90013993	C	G	Apolipoprotein A levels (UKB data field 30630) || id:ebi-a-GCST90013993	TRUE	reported	igd
rs4762756	12	20597577	0.0142402	0.00232465	9.02714e-10	355859	ebi-a-GCST90013993	C	T	Apolipoprotein A levels (UKB data field 30630) || id:ebi-a-GCST90013993	TRUE	reported	igd
rs10748165	12	71372390	0.0128343	0.00202813	2.4813e-10	355859	ebi-a-GCST90013993	T	C	Apolipoprotein A levels (UKB data field 30630) || id:ebi-a-GCST90013993	TRUE	reported	igd
rs11045172	12	20470221	0.0233254	0.0025567	7.28954e-20	355859	ebi-a-GCST90013993	C	A	Apolipoprotein A levels (UKB data field 30630) || id:ebi-a-GCST90013993	TRUE	reported	igd
rs10876447	12	53770941	-0.0191297	0.00279793	8.08165e-12	355859	ebi-a-GCST90013993	A	G	Apolipoprotein A levels (UKB data field 30630) || id:ebi-a-GCST90013993	TRUE	reported	igd
rs61352607	12	57839173	0.0281506	0.00235592	6.58112e-33	355859	ebi-a-GCST90013993	T	G	Apolipoprotein A levels (UKB data field 30630) || id:ebi-a-GCST90013993	TRUE	reported	igd
rs10745954	12	103483094	-0.0146894	0.00202707	4.27268e-13	355859	ebi-a-GCST90013993	G	A	Apolipoprotein A levels (UKB data field 30630) || id:ebi-a-GCST90013993	TRUE	reported	igd
rs111694265	12	123728979	0.0482858	0.00341451	2.11203e-45	355859	ebi-a-GCST90013993	CAAAACAA	C	Apolipoprotein A levels (UKB data field 30630) || id:ebi-a-GCST90013993	TRUE	reported	igd
rs837500	12	125077567	0.0174278	0.00212097	2.08833e-16	355859	ebi-a-GCST90013993	T	C	Apolipoprotein A levels (UKB data field 30630) || id:ebi-a-GCST90013993	TRUE	reported	igd
rs61941677	12	125325010	-0.0532266	0.0030869	1.26882e-66	355859	ebi-a-GCST90013993	G	C	Apolipoprotein A levels (UKB data field 30630) || id:ebi-a-GCST90013993	TRUE	reported	igd
rs11614202	12	9097523	0.0199294	0.00278553	8.39073e-13	355859	ebi-a-GCST90013993	G	A	Apolipoprotein A levels (UKB data field 30630) || id:ebi-a-GCST90013993	TRUE	reported	igd
rs7304603	12	71114400	-0.0114128	0.00203785	2.1385e-08	355859	ebi-a-GCST90013993	C	T	Apolipoprotein A levels (UKB data field 30630) || id:ebi-a-GCST90013993	TRUE	reported	igd
rs918106	12	109904318	0.0233059	0.00202538	1.21675e-30	355859	ebi-a-GCST90013993	T	C	Apolipoprotein A levels (UKB data field 30630) || id:ebi-a-GCST90013993	TRUE	reported	igd
rs11065991	12	112083162	-0.0155345	0.00206	4.66445e-14	355859	ebi-a-GCST90013993	T	C	Apolipoprotein A levels (UKB data field 30630) || id:ebi-a-GCST90013993	TRUE	reported	igd
rs2243616	12	121406370	-0.0150597	0.0021457	2.24182e-12	355859	ebi-a-GCST90013993	T	G	Apolipoprotein A levels (UKB data field 30630) || id:ebi-a-GCST90013993	TRUE	reported	igd
rs7305678	12	7681181	-0.0194661	0.00301075	1.00949e-10	355859	ebi-a-GCST90013993	G	T	Apolipoprotein A levels (UKB data field 30630) || id:ebi-a-GCST90013993	TRUE	reported	igd
rs12305097	12	51315031	0.0117583	0.00205076	9.83105e-09	355859	ebi-a-GCST90013993	C	T	Apolipoprotein A levels (UKB data field 30630) || id:ebi-a-GCST90013993	TRUE	reported	igd
rs79137248	12	124346966	0.0339298	0.00377007	2.26204e-19	355859	ebi-a-GCST90013993	T	C	Apolipoprotein A levels (UKB data field 30630) || id:ebi-a-GCST90013993	TRUE	reported	igd
rs838876	12	125259888	-0.0336939	0.00220274	8.08537e-53	355859	ebi-a-GCST90013993	G	A	Apolipoprotein A levels (UKB data field 30630) || id:ebi-a-GCST90013993	TRUE	reported	igd
rs511709	13	49514788	0.0150465	0.0020561	2.51768e-13	355859	ebi-a-GCST90013993	C	A	Apolipoprotein A levels (UKB data field 30630) || id:ebi-a-GCST90013993	TRUE	reported	igd
rs9604045	13	113927208	0.016292	0.00243002	2.02116e-11	355859	ebi-a-GCST90013993	T	G	Apolipoprotein A levels (UKB data field 30630) || id:ebi-a-GCST90013993	TRUE	reported	igd
rs56398830	13	103701690	0.0575549	0.00972892	3.30157e-09	355859	ebi-a-GCST90013993	A	G	Apolipoprotein A levels (UKB data field 30630) || id:ebi-a-GCST90013993	TRUE	reported	igd
rs12867032	13	30963923	-0.0285357	0.00462319	6.73085e-10	355859	ebi-a-GCST90013993	A	T	Apolipoprotein A levels (UKB data field 30630) || id:ebi-a-GCST90013993	TRUE	reported	igd
rs13379043	14	74250126	0.0213382	0.00229643	1.51565e-20	355859	ebi-a-GCST90013993	C	T	Apolipoprotein A levels (UKB data field 30630) || id:ebi-a-GCST90013993	TRUE	reported	igd
rs12878213	14	24826201	0.0120577	0.0021546	2.19008e-08	355859	ebi-a-GCST90013993	A	T	Apolipoprotein A levels (UKB data field 30630) || id:ebi-a-GCST90013993	TRUE	reported	igd
rs34184867	14	100794159	-0.0149968	0.00203785	1.85097e-13	355859	ebi-a-GCST90013993	G	C	Apolipoprotein A levels (UKB data field 30630) || id:ebi-a-GCST90013993	TRUE	reported	igd
rs2111705	14	75261641	-0.0146829	0.0020271	4.37824e-13	355859	ebi-a-GCST90013993	A	G	Apolipoprotein A levels (UKB data field 30630) || id:ebi-a-GCST90013993	TRUE	reported	igd
rs16999141	14	92549586	0.0122656	0.00202433	1.36883e-09	355859	ebi-a-GCST90013993	A	G	Apolipoprotein A levels (UKB data field 30630) || id:ebi-a-GCST90013993	TRUE	reported	igd
rs367677	14	69273090	0.0174299	0.00237027	1.92975e-13	355859	ebi-a-GCST90013993	G	A	Apolipoprotein A levels (UKB data field 30630) || id:ebi-a-GCST90013993	TRUE	reported	igd
rs61980899	14	81676844	-0.0132161	0.002034	8.16394e-11	355859	ebi-a-GCST90013993	C	T	Apolipoprotein A levels (UKB data field 30630) || id:ebi-a-GCST90013993	TRUE	reported	igd
rs4553557	14	103309743	-0.0151604	0.00269002	1.74257e-08	355859	ebi-a-GCST90013993	T	C	Apolipoprotein A levels (UKB data field 30630) || id:ebi-a-GCST90013993	TRUE	reported	igd
rs2494748	14	105258892	-0.0323598	0.00208264	1.92132e-54	355859	ebi-a-GCST90013993	T	C	Apolipoprotein A levels (UKB data field 30630) || id:ebi-a-GCST90013993	TRUE	reported	igd
rs28607776	15	58575005	-0.089134	0.00304993	9.33254e-188	355859	ebi-a-GCST90013993	G	A	Apolipoprotein A levels (UKB data field 30630) || id:ebi-a-GCST90013993	TRUE	reported	igd
rs11071373	15	58646053	-0.0408243	0.00260251	1.87111e-55	355859	ebi-a-GCST90013993	G	A	Apolipoprotein A levels (UKB data field 30630) || id:ebi-a-GCST90013993	TRUE	reported	igd
rs11632618	15	58724706	0.10936	0.00399836	1.04472e-164	355859	ebi-a-GCST90013993	A	G	Apolipoprotein A levels (UKB data field 30630) || id:ebi-a-GCST90013993	TRUE	reported	igd
rs117911817	15	58854753	-0.0517138	0.0075761	8.73776e-12	355859	ebi-a-GCST90013993	A	G	Apolipoprotein A levels (UKB data field 30630) || id:ebi-a-GCST90013993	TRUE	reported	igd
rs7170463	15	41888918	0.0178306	0.0022062	6.36942e-16	355859	ebi-a-GCST90013993	G	A	Apolipoprotein A levels (UKB data field 30630) || id:ebi-a-GCST90013993	TRUE	reported	igd
rs12909187	15	75457873	0.0161056	0.00212096	3.11315e-14	355859	ebi-a-GCST90013993	C	T	Apolipoprotein A levels (UKB data field 30630) || id:ebi-a-GCST90013993	TRUE	reported	igd
rs8039305	15	91422543	0.0127847	0.00205003	4.47858e-10	355859	ebi-a-GCST90013993	C	T	Apolipoprotein A levels (UKB data field 30630) || id:ebi-a-GCST90013993	TRUE	reported	igd
rs11161243	15	26105761	0.011686	0.00207494	1.7818e-08	355859	ebi-a-GCST90013993	G	A	Apolipoprotein A levels (UKB data field 30630) || id:ebi-a-GCST90013993	TRUE	reported	igd
rs55707100	15	43820717	-0.0756969	0.00653361	4.86519e-31	355859	ebi-a-GCST90013993	T	C	Apolipoprotein A levels (UKB data field 30630) || id:ebi-a-GCST90013993	TRUE	reported	igd
rs35511894	15	58723709	0.122457	0.00763305	6.39882e-58	355859	ebi-a-GCST90013993	T	C	Apolipoprotein A levels (UKB data field 30630) || id:ebi-a-GCST90013993	TRUE	reported	igd
rs1531817	15	101906737	0.0149842	0.00218236	6.60085e-12	355859	ebi-a-GCST90013993	A	C	Apolipoprotein A levels (UKB data field 30630) || id:ebi-a-GCST90013993	TRUE	reported	igd
rs792902	15	58716044	-0.0813686	0.00212159	1e-200	355859	ebi-a-GCST90013993	G	A	Apolipoprotein A levels (UKB data field 30630) || id:ebi-a-GCST90013993	TRUE	reported	igd
rs6494386	15	63337532	0.0143282	0.00204509	2.45019e-12	355859	ebi-a-GCST90013993	G	A	Apolipoprotein A levels (UKB data field 30630) || id:ebi-a-GCST90013993	TRUE	reported	igd
rs34955778	16	15139594	-0.0127634	0.00208162	8.70803e-10	355859	ebi-a-GCST90013993	C	T	Apolipoprotein A levels (UKB data field 30630) || id:ebi-a-GCST90013993	TRUE	reported	igd
rs33042	16	28139077	0.0167852	0.00239807	2.5698e-12	355859	ebi-a-GCST90013993	A	G	Apolipoprotein A levels (UKB data field 30630) || id:ebi-a-GCST90013993	TRUE	reported	igd
rs62038121	16	56357031	0.019647	0.00329146	2.38578e-09	355859	ebi-a-GCST90013993	T	C	Apolipoprotein A levels (UKB data field 30630) || id:ebi-a-GCST90013993	TRUE	reported	igd
rs78849254	16	56374137	0.0347506	0.00579626	2.03044e-09	355859	ebi-a-GCST90013993	A	C	Apolipoprotein A levels (UKB data field 30630) || id:ebi-a-GCST90013993	TRUE	reported	igd
rs4783961	16	56994894	0.0727141	0.00205131	1e-200	355859	ebi-a-GCST90013993	A	G	Apolipoprotein A levels (UKB data field 30630) || id:ebi-a-GCST90013993	TRUE	reported	igd
rs4330777	16	57235644	-0.0193123	0.00205526	5.63897e-21	355859	ebi-a-GCST90013993	A	G	Apolipoprotein A levels (UKB data field 30630) || id:ebi-a-GCST90013993	TRUE	reported	igd
rs35282635	16	57594611	-0.0390326	0.00678264	8.67521e-09	355859	ebi-a-GCST90013993	T	C	Apolipoprotein A levels (UKB data field 30630) || id:ebi-a-GCST90013993	TRUE	reported	igd
rs141859350	16	68138715	-0.0753162	0.00542677	8.53493e-44	355859	ebi-a-GCST90013993	A	G	Apolipoprotein A levels (UKB data field 30630) || id:ebi-a-GCST90013993	TRUE	reported	igd
rs35909200	16	72156666	0.0199518	0.00281843	1.45144e-12	355859	ebi-a-GCST90013993	G	T	Apolipoprotein A levels (UKB data field 30630) || id:ebi-a-GCST90013993	TRUE	reported	igd
rs2925979	16	81534790	0.0282545	0.00223579	1.31341e-36	355859	ebi-a-GCST90013993	C	T	Apolipoprotein A levels (UKB data field 30630) || id:ebi-a-GCST90013993	TRUE	reported	igd
rs12922388	16	88073699	-0.0136654	0.0020778	4.80507e-11	355859	ebi-a-GCST90013993	T	G	Apolipoprotein A levels (UKB data field 30630) || id:ebi-a-GCST90013993	TRUE	reported	igd
rs5816505	16	29937081	-0.0124036	0.00206406	1.86312e-09	355859	ebi-a-GCST90013993	GA	G	Apolipoprotein A levels (UKB data field 30630) || id:ebi-a-GCST90013993	TRUE	reported	igd
rs8052978	16	56814847	0.0404998	0.0020815	2.54214e-84	355859	ebi-a-GCST90013993	A	G	Apolipoprotein A levels (UKB data field 30630) || id:ebi-a-GCST90013993	TRUE	reported	igd
rs5882	16	57016092	-0.0828031	0.00220438	1e-200	355859	ebi-a-GCST90013993	A	G	Apolipoprotein A levels (UKB data field 30630) || id:ebi-a-GCST90013993	TRUE	reported	igd
rs62037266	16	57068931	0.0382569	0.00346901	2.79383e-28	355859	ebi-a-GCST90013993	A	C	Apolipoprotein A levels (UKB data field 30630) || id:ebi-a-GCST90013993	TRUE	reported	igd
rs113563886	16	67947158	0.0560867	0.00321488	3.69573e-68	355859	ebi-a-GCST90013993	C	T	Apolipoprotein A levels (UKB data field 30630) || id:ebi-a-GCST90013993	TRUE	reported	igd
rs4969141	17	76391653	0.028706	0.0020255	1.35925e-45	355859	ebi-a-GCST90013993	T	C	Apolipoprotein A levels (UKB data field 30630) || id:ebi-a-GCST90013993	TRUE	reported	igd
rs11078597	17	1618363	0.0149906	0.0025941	7.52714e-09	355859	ebi-a-GCST90013993	C	T	Apolipoprotein A levels (UKB data field 30630) || id:ebi-a-GCST90013993	TRUE	reported	igd
rs2518026	17	8052363	-0.0134686	0.00209552	1.29873e-10	355859	ebi-a-GCST90013993	C	T	Apolipoprotein A levels (UKB data field 30630) || id:ebi-a-GCST90013993	TRUE	reported	igd
rs11078917	17	37746359	0.0259506	0.00227155	3.16592e-30	355859	ebi-a-GCST90013993	C	A	Apolipoprotein A levels (UKB data field 30630) || id:ebi-a-GCST90013993	TRUE	reported	igd
rs34138141	17	40781561	-0.0186443	0.00224621	1.03825e-16	355859	ebi-a-GCST90013993	T	G	Apolipoprotein A levels (UKB data field 30630) || id:ebi-a-GCST90013993	TRUE	reported	igd
rs16953523	17	453534	-0.0157042	0.00283652	3.08702e-08	355859	ebi-a-GCST90013993	A	G	Apolipoprotein A levels (UKB data field 30630) || id:ebi-a-GCST90013993	TRUE	reported	igd
rs241780	17	26628747	0.0207742	0.00206468	8.15831e-24	355859	ebi-a-GCST90013993	A	G	Apolipoprotein A levels (UKB data field 30630) || id:ebi-a-GCST90013993	TRUE	reported	igd
rs8072409	17	28802359	0.0156431	0.00202047	9.76338e-15	355859	ebi-a-GCST90013993	C	T	Apolipoprotein A levels (UKB data field 30630) || id:ebi-a-GCST90013993	TRUE	reported	igd
rs72836561	17	41926126	-0.140238	0.00573144	3.22849e-132	355859	ebi-a-GCST90013993	T	C	Apolipoprotein A levels (UKB data field 30630) || id:ebi-a-GCST90013993	TRUE	reported	igd
rs78378222	17	7571752	-0.0721792	0.00925412	6.20583e-15	355859	ebi-a-GCST90013993	G	T	Apolipoprotein A levels (UKB data field 30630) || id:ebi-a-GCST90013993	TRUE	reported	igd
rs12943658	17	66469190	-0.0146668	0.00260622	1.82709e-08	355859	ebi-a-GCST90013993	T	C	Apolipoprotein A levels (UKB data field 30630) || id:ebi-a-GCST90013993	TRUE	reported	igd
rs112001035	17	66823805	-0.0503573	0.00428097	6.05062e-32	355859	ebi-a-GCST90013993	A	G	Apolipoprotein A levels (UKB data field 30630) || id:ebi-a-GCST90013993	TRUE	reported	igd
rs681869	18	2981398	-0.0175579	0.00222433	2.93697e-15	355859	ebi-a-GCST90013993	T	C	Apolipoprotein A levels (UKB data field 30630) || id:ebi-a-GCST90013993	TRUE	reported	igd
rs76856822	18	46902576	0.0558664	0.0078054	8.22243e-13	355859	ebi-a-GCST90013993	C	T	Apolipoprotein A levels (UKB data field 30630) || id:ebi-a-GCST90013993	TRUE	reported	igd
rs150237291	18	46781014	0.0556783	0.00690228	7.22603e-16	355859	ebi-a-GCST90013993	C	T	Apolipoprotein A levels (UKB data field 30630) || id:ebi-a-GCST90013993	TRUE	reported	igd
rs77960347	18	47109955	0.333341	0.00880296	1e-200	355859	ebi-a-GCST90013993	G	A	Apolipoprotein A levels (UKB data field 30630) || id:ebi-a-GCST90013993	TRUE	reported	igd
rs2298624	18	47429022	0.0336539	0.00298725	1.93464e-29	355859	ebi-a-GCST90013993	T	C	Apolipoprotein A levels (UKB data field 30630) || id:ebi-a-GCST90013993	TRUE	reported	igd
rs4940926	18	57732418	0.0221495	0.00230301	6.73597e-22	355859	ebi-a-GCST90013993	C	T	Apolipoprotein A levels (UKB data field 30630) || id:ebi-a-GCST90013993	TRUE	reported	igd
rs4939883	18	47167214	0.0990553	0.00264147	1e-200	355859	ebi-a-GCST90013993	C	T	Apolipoprotein A levels (UKB data field 30630) || id:ebi-a-GCST90013993	TRUE	reported	igd
rs11432038	18	19666877	-0.018826	0.00237288	2.1252e-15	355859	ebi-a-GCST90013993	CA	C	Apolipoprotein A levels (UKB data field 30630) || id:ebi-a-GCST90013993	TRUE	reported	igd
rs7251640	19	18614935	0.0153976	0.0025852	2.58422e-09	355859	ebi-a-GCST90013993	C	T	Apolipoprotein A levels (UKB data field 30630) || id:ebi-a-GCST90013993	TRUE	reported	igd
rs76246107	19	50121274	-0.0208622	0.00382569	4.94743e-08	355859	ebi-a-GCST90013993	A	G	Apolipoprotein A levels (UKB data field 30630) || id:ebi-a-GCST90013993	TRUE	reported	igd
rs10404380	19	8466254	-0.024749	0.00208615	1.83105e-32	355859	ebi-a-GCST90013993	A	C	Apolipoprotein A levels (UKB data field 30630) || id:ebi-a-GCST90013993	TRUE	reported	igd
rs2965169	19	45251156	0.0191323	0.0020841	4.30626e-20	355859	ebi-a-GCST90013993	C	A	Apolipoprotein A levels (UKB data field 30630) || id:ebi-a-GCST90013993	TRUE	reported	igd
rs168453	19	4147641	0.0114288	0.00205772	2.79023e-08	355859	ebi-a-GCST90013993	A	G	Apolipoprotein A levels (UKB data field 30630) || id:ebi-a-GCST90013993	TRUE	reported	igd
rs76213248	19	11269893	0.0227286	0.0020695	4.63127e-28	355859	ebi-a-GCST90013993	T	C	Apolipoprotein A levels (UKB data field 30630) || id:ebi-a-GCST90013993	TRUE	reported	igd
rs4805881	19	33896432	0.0216984	0.00215341	7.03234e-24	355859	ebi-a-GCST90013993	C	A	Apolipoprotein A levels (UKB data field 30630) || id:ebi-a-GCST90013993	TRUE	reported	igd
rs429358	19	45411941	-0.10431	0.00279547	1e-200	355859	ebi-a-GCST90013993	C	T	Apolipoprotein A levels (UKB data field 30630) || id:ebi-a-GCST90013993	TRUE	reported	igd
rs1645788	19	54808174	0.0385677	0.00242293	4.7687e-57	355859	ebi-a-GCST90013993	G	A	Apolipoprotein A levels (UKB data field 30630) || id:ebi-a-GCST90013993	TRUE	reported	igd
rs4807462	19	3408665	-0.0126009	0.00212772	3.17534e-09	355859	ebi-a-GCST90013993	T	A	Apolipoprotein A levels (UKB data field 30630) || id:ebi-a-GCST90013993	TRUE	reported	igd
rs2278426	19	11350488	-0.109237	0.00558295	3.004e-85	355859	ebi-a-GCST90013993	T	C	Apolipoprotein A levels (UKB data field 30630) || id:ebi-a-GCST90013993	TRUE	reported	igd
rs144311893	19	45423944	0.120572	0.00708382	5.76235e-65	355859	ebi-a-GCST90013993	T	C	Apolipoprotein A levels (UKB data field 30630) || id:ebi-a-GCST90013993	TRUE	reported	igd
rs12976395	19	45441907	0.0376225	0.00218317	1.50107e-66	355859	ebi-a-GCST90013993	C	G	Apolipoprotein A levels (UKB data field 30630) || id:ebi-a-GCST90013993	TRUE	reported	igd
rs56945014	19	52436172	-0.015498	0.00247927	4.0769e-10	355859	ebi-a-GCST90013993	G	A	Apolipoprotein A levels (UKB data field 30630) || id:ebi-a-GCST90013993	TRUE	reported	igd
rs2236252	20	17597531	-0.0267399	0.00269763	3.6779e-23	355859	ebi-a-GCST90013993	T	C	Apolipoprotein A levels (UKB data field 30630) || id:ebi-a-GCST90013993	TRUE	reported	igd
rs6066427	20	46276663	0.0139541	0.00234512	2.67683e-09	355859	ebi-a-GCST90013993	T	G	Apolipoprotein A levels (UKB data field 30630) || id:ebi-a-GCST90013993	TRUE	reported	igd
rs2424993	20	33104592	-0.017276	0.00220287	4.41774e-15	355859	ebi-a-GCST90013993	C	G	Apolipoprotein A levels (UKB data field 30630) || id:ebi-a-GCST90013993	TRUE	reported	igd
rs1800961	20	43042364	-0.149456	0.00577657	1.34896e-147	355859	ebi-a-GCST90013993	T	C	Apolipoprotein A levels (UKB data field 30630) || id:ebi-a-GCST90013993	TRUE	reported	igd
rs151235402	20	569164	-0.0473902	0.00816843	6.5675e-09	355859	ebi-a-GCST90013993	T	C	Apolipoprotein A levels (UKB data field 30630) || id:ebi-a-GCST90013993	TRUE	reported	igd
rs74963256	20	51588847	-0.0207771	0.00350554	3.08653e-09	355859	ebi-a-GCST90013993	C	T	Apolipoprotein A levels (UKB data field 30630) || id:ebi-a-GCST90013993	TRUE	reported	igd
rs4809221	20	62372706	-0.0152913	0.00215263	1.21591e-12	355859	ebi-a-GCST90013993	A	G	Apolipoprotein A levels (UKB data field 30630) || id:ebi-a-GCST90013993	TRUE	reported	igd
rs6035986	20	21894764	-0.0111867	0.00204558	4.53294e-08	355859	ebi-a-GCST90013993	T	G	Apolipoprotein A levels (UKB data field 30630) || id:ebi-a-GCST90013993	TRUE	reported	igd
rs6057911	20	30061695	0.0174852	0.00300861	6.18344e-09	355859	ebi-a-GCST90013993	G	C	Apolipoprotein A levels (UKB data field 30630) || id:ebi-a-GCST90013993	TRUE	reported	igd
rs4239651	20	46340596	0.0252216	0.00248675	3.58179e-24	355859	ebi-a-GCST90013993	C	T	Apolipoprotein A levels (UKB data field 30630) || id:ebi-a-GCST90013993	TRUE	reported	igd
rs9977268	21	46907287	-0.0205508	0.00252986	4.53733e-16	355859	ebi-a-GCST90013993	T	C	Apolipoprotein A levels (UKB data field 30630) || id:ebi-a-GCST90013993	TRUE	reported	igd
rs235314	21	46271452	-0.0206856	0.00202565	1.7555e-24	355859	ebi-a-GCST90013993	T	C	Apolipoprotein A levels (UKB data field 30630) || id:ebi-a-GCST90013993	TRUE	reported	igd
rs9608972	22	30931307	-0.0166309	0.00235595	1.67533e-12	355859	ebi-a-GCST90013993	C	T	Apolipoprotein A levels (UKB data field 30630) || id:ebi-a-GCST90013993	TRUE	reported	igd
rs133015	22	38572526	0.0197989	0.00203703	2.49115e-22	355859	ebi-a-GCST90013993	G	C	Apolipoprotein A levels (UKB data field 30630) || id:ebi-a-GCST90013993	TRUE	reported	igd
rs2294915	22	44340904	-0.0199376	0.00239411	8.23759e-17	355859	ebi-a-GCST90013993	T	C	Apolipoprotein A levels (UKB data field 30630) || id:ebi-a-GCST90013993	TRUE	reported	igd
rs4820346	22	39125074	0.0143128	0.00219267	6.68344e-11	355859	ebi-a-GCST90013993	G	C	Apolipoprotein A levels (UKB data field 30630) || id:ebi-a-GCST90013993	TRUE	reported	igd
rs11089620	22	21922456	-0.0315199	0.00257716	2.13599e-34	355859	ebi-a-GCST90013993	G	C	Apolipoprotein A levels (UKB data field 30630) || id:ebi-a-GCST90013993	TRUE	reported	igd

## Sheet: Supplementary Table 3
Supplementary Table 3 Casual effects of MR analysis between immunophenotypes and HDP
GWAS ID	Trait type	Panel	Statistical trait name	exposure	ExposureTrait	Outcome.ID	Method	nsnp	Beta	Beta_lo_ci	Beta_up_ci	SE	OR	or_lci95	or_uci95	Pvalue	adi.Pvalue
GCST90001451	Relative count	cDC	DC_Trait527	CD62L- monocyte %monocyte || id:ebi-a-GCST90001451	CD62L- monocyte %monocyte	O15_EXIST_HYPERT_COMPLIC.gz	Inverse variance weighted	3	0.208197	0.0388432	0.377551	0.0864051	1.23146	1.03961	1.45871	0.0159723	0.0756879
GCST90001451	Relative count	cDC	DC_Trait527	CD62L- monocyte %monocyte || id:ebi-a-GCST90001451	CD62L- monocyte %monocyte	O15_EXIST_HYPERT_COMPLIC.gz	MR Egger	3	-0.0910723	-1.14905	0.966902	0.539783	0.912952	0.316939	2.62978	0.893591	0.906177
GCST90001451	Relative count	cDC	DC_Trait527	CD62L- monocyte %monocyte || id:ebi-a-GCST90001451	CD62L- monocyte %monocyte	O15_EXIST_HYPERT_COMPLIC.gz	Weighted median	3	0.179354	-0.00638627	0.365094	0.0947654	1.19644	0.993634	1.44065	0.0584098	0.102573
GCST90001451	Relative count	cDC	DC_Trait527	CD62L- monocyte %monocyte || id:ebi-a-GCST90001451	CD62L- monocyte %monocyte	O15_EXIST_HYPERT_COMPLIC.gz	Weighted mode	3	0.157064	-0.0399818	0.354109	0.100533	1.17007	0.960807	1.42491	0.25863	0.310356
GCST90001485	Relative count	Treg	f_Treg_Trait508	CD39+ resting CD4 regulatory T cell %CD4 regulatory T cell || id:ebi-a-GCST90001485	CD39+ resting Treg % CD4 Treg	O15_EXIST_HYPERT_COMPLIC.gz	Inverse variance weighted	13	-0.0497792	-0.0925564	-0.00700194	0.0218251	0.951439	0.911598	0.993023	0.0225591	0.0756879
GCST90001485	Relative count	Treg	f_Treg_Trait508	CD39+ resting CD4 regulatory T cell %CD4 regulatory T cell || id:ebi-a-GCST90001485	CD39+ resting Treg % CD4 Treg	O15_EXIST_HYPERT_COMPLIC.gz	MR Egger	13	-0.0510279	-0.114778	0.0127225	0.0325257	0.950252	0.891564	1.0128	0.144982	0.217473
GCST90001485	Relative count	Treg	f_Treg_Trait508	CD39+ resting CD4 regulatory T cell %CD4 regulatory T cell || id:ebi-a-GCST90001485	CD39+ resting Treg % CD4 Treg	O15_EXIST_HYPERT_COMPLIC.gz	Weighted median	13	-0.0429773	-0.0946109	0.00865619	0.0263436	0.957933	0.909727	1.00869	0.102803	0.16091
GCST90001485	Relative count	Treg	f_Treg_Trait508	CD39+ resting CD4 regulatory T cell %CD4 regulatory T cell || id:ebi-a-GCST90001485	CD39+ resting Treg % CD4 Treg	O15_EXIST_HYPERT_COMPLIC.gz	Weighted mode	13	-0.0484462	-0.093573	-0.00331942	0.0230239	0.952709	0.910672	0.996686	0.05712	0.102573
GCST90001492	Absolute count	Treg	f_Treg_Trait515	Secreting CD4 regulatory T cell Absolute Count || id:ebi-a-GCST90001492	Secreting Treg AC	O15_EXIST_HYPERT_COMPLIC.gz	Inverse variance weighted	4	0.0752018	0.000203577	0.1502	0.0382644	1.0781	1.0002	1.16207	0.0493772	0.0935568
GCST90001492	Absolute count	Treg	f_Treg_Trait515	Secreting CD4 regulatory T cell Absolute Count || id:ebi-a-GCST90001492	Secreting Treg AC	O15_EXIST_HYPERT_COMPLIC.gz	MR Egger	4	0.0779543	-0.102843	0.258752	0.0922437	1.08107	0.902268	1.29531	0.487039	0.531316
GCST90001492	Absolute count	Treg	f_Treg_Trait515	Secreting CD4 regulatory T cell Absolute Count || id:ebi-a-GCST90001492	Secreting Treg AC	O15_EXIST_HYPERT_COMPLIC.gz	Weighted median	4	0.0739536	-0.0121513	0.160059	0.0439311	1.07676	0.987922	1.17358	0.0922975	0.154545
GCST90001492	Absolute count	Treg	f_Treg_Trait515	Secreting CD4 regulatory T cell Absolute Count || id:ebi-a-GCST90001492	Secreting Treg AC	O15_EXIST_HYPERT_COMPLIC.gz	Weighted mode	4	0.0869465	-0.00112937	0.175022	0.0449367	1.09084	0.998871	1.19127	0.148456	0.21814
GCST90001526	Relative count	Myeloid cell	MDSC_Trait26	CD33dim HLA DR+ CD11b+ %CD33dim HLA DR+ || id:ebi-a-GCST90001526	CD33dim HLA DR+ CD11b+ %CD33dim HLA DR+	O15_EXIST_HYPERT_COMPLIC.gz	Inverse variance weighted	3	0.115954	0.01898	0.212929	0.0494767	1.12294	1.01916	1.2373	0.0190979	0.0756879
GCST90001526	Relative count	Myeloid cell	MDSC_Trait26	CD33dim HLA DR+ CD11b+ %CD33dim HLA DR+ || id:ebi-a-GCST90001526	CD33dim HLA DR+ CD11b+ %CD33dim HLA DR+	O15_EXIST_HYPERT_COMPLIC.gz	MR Egger	3	-0.10473	-0.719762	0.510303	0.313792	0.900568	0.486868	1.6658	0.794926	0.823103
GCST90001526	Relative count	Myeloid cell	MDSC_Trait26	CD33dim HLA DR+ CD11b+ %CD33dim HLA DR+ || id:ebi-a-GCST90001526	CD33dim HLA DR+ CD11b+ %CD33dim HLA DR+	O15_EXIST_HYPERT_COMPLIC.gz	Weighted median	3	0.0972518	0.00078485	0.193719	0.0492179	1.10214	1.00079	1.21375	0.0481608	0.0935568
GCST90001526	Relative count	Myeloid cell	MDSC_Trait26	CD33dim HLA DR+ CD11b+ %CD33dim HLA DR+ || id:ebi-a-GCST90001526	CD33dim HLA DR+ CD11b+ %CD33dim HLA DR+	O15_EXIST_HYPERT_COMPLIC.gz	Weighted mode	3	0.0853637	-0.0172999	0.188027	0.0523794	1.08911	0.982849	1.20687	0.244722	0.303792
GCST90001528	Relative count	Myeloid cell	MDSC_Trait28	CD33dim HLA DR+ CD11b- %CD33dim HLA DR+ || id:ebi-a-GCST90001528	CD33dim HLA DR+ CD11b- %CD33dim HLA DR+	O15_EXIST_HYPERT_COMPLIC.gz	Inverse variance weighted	3	-0.116167	-0.214033	-0.018302	0.0499313	0.890326	0.807322	0.981864	0.0199896	0.0756879
GCST90001528	Relative count	Myeloid cell	MDSC_Trait28	CD33dim HLA DR+ CD11b- %CD33dim HLA DR+ || id:ebi-a-GCST90001528	CD33dim HLA DR+ CD11b- %CD33dim HLA DR+	O15_EXIST_HYPERT_COMPLIC.gz	MR Egger	3	0.0983869	-0.495867	0.692641	0.303191	1.10339	0.609042	1.99899	0.800239	0.823103
GCST90001528	Relative count	Myeloid cell	MDSC_Trait28	CD33dim HLA DR+ CD11b- %CD33dim HLA DR+ || id:ebi-a-GCST90001528	CD33dim HLA DR+ CD11b- %CD33dim HLA DR+	O15_EXIST_HYPERT_COMPLIC.gz	Weighted median	3	-0.097712	-0.191699	-0.00372534	0.0479524	0.90691	0.825556	0.996282	0.0415811	0.0898561
GCST90001528	Relative count	Myeloid cell	MDSC_Trait28	CD33dim HLA DR+ CD11b- %CD33dim HLA DR+ || id:ebi-a-GCST90001528	CD33dim HLA DR+ CD11b- %CD33dim HLA DR+	O15_EXIST_HYPERT_COMPLIC.gz	Weighted mode	3	-0.0856846	-0.191319	0.0199496	0.053895	0.917884	0.825869	1.02015	0.252829	0.308537
GCST90001690	Absolute count	Treg	Treg_Trait605	CD28+ CD45RA+ CD8+ T cell Absolute Count || id:ebi-a-GCST90001690	CD28+ CD45RA+ CD8br AC	O15_EXIST_HYPERT_COMPLIC.gz	Inverse variance weighted	3	0.350464	0.0198217	0.681106	0.168695	1.41973	1.02002	1.97606	0.0377554	0.0885155
GCST90001690	Absolute count	Treg	Treg_Trait605	CD28+ CD45RA+ CD8+ T cell Absolute Count || id:ebi-a-GCST90001690	CD28+ CD45RA+ CD8br AC	O15_EXIST_HYPERT_COMPLIC.gz	MR Egger	3	-0.080317	-2.06205	1.90141	1.01109	0.922824	0.127194	6.69534	0.949535	0.949535
GCST90001690	Absolute count	Treg	Treg_Trait605	CD28+ CD45RA+ CD8+ T cell Absolute Count || id:ebi-a-GCST90001690	CD28+ CD45RA+ CD8br AC	O15_EXIST_HYPERT_COMPLIC.gz	Weighted median	3	0.255869	-0.117627	0.629364	0.190559	1.29158	0.889028	1.87642	0.17936	0.234799
GCST90001690	Absolute count	Treg	Treg_Trait605	CD28+ CD45RA+ CD8+ T cell Absolute Count || id:ebi-a-GCST90001690	CD28+ CD45RA+ CD8br AC	O15_EXIST_HYPERT_COMPLIC.gz	Weighted mode	3	0.181968	-0.345844	0.70978	0.269292	1.19958	0.707623	2.03354	0.568874	0.611327
GCST90001723	MFI	B cell	Bcells.trait283	CD19 on CD24+ CD27+ B cell || id:ebi-a-GCST90001723	CD19 on CD24+ CD27+	O15_EXIST_HYPERT_COMPLIC.gz	Inverse variance weighted	3	-0.140569	-0.261409	-0.019728	0.0616533	0.868864	0.769966	0.980465	0.0226087	0.0756879
GCST90001723	MFI	B cell	Bcells.trait283	CD19 on CD24+ CD27+ B cell || id:ebi-a-GCST90001723	CD19 on CD24+ CD27+	O15_EXIST_HYPERT_COMPLIC.gz	MR Egger	3	-0.161632	-0.312381	-0.0108838	0.0769125	0.850754	0.731703	0.989175	0.282749	0.323141
GCST90001723	MFI	B cell	Bcells.trait283	CD19 on CD24+ CD27+ B cell || id:ebi-a-GCST90001723	CD19 on CD24+ CD27+	O15_EXIST_HYPERT_COMPLIC.gz	Weighted median	3	-0.13841	-0.270062	-0.00675795	0.0671694	0.870742	0.763332	0.993265	0.0393402	0.0885155
GCST90001723	MFI	B cell	Bcells.trait283	CD19 on CD24+ CD27+ B cell || id:ebi-a-GCST90001723	CD19 on CD24+ CD27+	O15_EXIST_HYPERT_COMPLIC.gz	Weighted mode	3	-0.141234	-0.265879	-0.0165883	0.0635947	0.868286	0.766532	0.983549	0.156502	0.221653
GCST90001735	MFI	B cell	Bcells.trait322	CD19 on IgD- CD38dim B cell || id:ebi-a-GCST90001735	CD19 on IgD- CD38dim	O15_EXIST_HYPERT_COMPLIC.gz	Inverse variance weighted	4	-0.136464	-0.24944	-0.0234877	0.057641	0.872438	0.779237	0.976786	0.0179095	0.0756879
GCST90001735	MFI	B cell	Bcells.trait322	CD19 on IgD- CD38dim B cell || id:ebi-a-GCST90001735	CD19 on IgD- CD38dim	O15_EXIST_HYPERT_COMPLIC.gz	MR Egger	4	-0.154982	-0.299268	-0.0106951	0.0736156	0.856431	0.741361	0.989362	0.1699	0.230808
GCST90001735	MFI	B cell	Bcells.trait322	CD19 on IgD- CD38dim B cell || id:ebi-a-GCST90001735	CD19 on IgD- CD38dim	O15_EXIST_HYPERT_COMPLIC.gz	Weighted median	4	-0.135056	-0.260731	-0.00938223	0.0641195	0.873667	0.770488	0.990662	0.0351762	0.0885155
GCST90001735	MFI	B cell	Bcells.trait322	CD19 on IgD- CD38dim B cell || id:ebi-a-GCST90001735	CD19 on IgD- CD38dim	O15_EXIST_HYPERT_COMPLIC.gz	Weighted mode	4	-0.136461	-0.259711	-0.0132104	0.0628829	0.87244	0.771274	0.986876	0.118447	0.181451
GCST90001736	MFI	B cell	Bcells.trait325	CD19 on memory B cell || id:ebi-a-GCST90001736	CD19 on memory B cell	O15_EXIST_HYPERT_COMPLIC.gz	Inverse variance weighted	3	-0.15696	-0.292406	-0.0215146	0.069105	0.854738	0.746465	0.978715	0.0231269	0.0756879
GCST90001736	MFI	B cell	Bcells.trait325	CD19 on memory B cell || id:ebi-a-GCST90001736	CD19 on memory B cell	O15_EXIST_HYPERT_COMPLIC.gz	MR Egger	3	-0.184526	-0.356403	-0.0126493	0.0876922	0.831498	0.700191	0.98743	0.282427	0.323141
GCST90001736	MFI	B cell	Bcells.trait325	CD19 on memory B cell || id:ebi-a-GCST90001736	CD19 on memory B cell	O15_EXIST_HYPERT_COMPLIC.gz	Weighted median	3	-0.154332	-0.30949	0.000826731	0.0791625	0.856988	0.733821	1.00083	0.051229	0.0945766
GCST90001736	MFI	B cell	Bcells.trait325	CD19 on memory B cell || id:ebi-a-GCST90001736	CD19 on memory B cell	O15_EXIST_HYPERT_COMPLIC.gz	Weighted mode	3	-0.158128	-0.302628	-0.0136286	0.0737243	0.85374	0.738874	0.986464	0.165141	0.228657
GCST90001737	MFI	B cell	Bcells.trait327	CD19 on naive-mature B cell || id:ebi-a-GCST90001737	CD19 on naive-mature B cell	O15_EXIST_HYPERT_COMPLIC.gz	Inverse variance weighted	2	0.639303	0.0561654	1.22244	0.297519	1.89516	1.05777	3.39547	0.0316519	0.0844051
GCST90001753	MFI	B cell	Bcells.trait388	CD20 on IgD- CD24- B cell || id:ebi-a-GCST90001753	CD20 on IgD- CD24-	O15_EXIST_HYPERT_COMPLIC.gz	Inverse variance weighted	2	-0.31668	-0.574469	-0.0588912	0.131525	0.728564	0.563004	0.942809	0.0160509	0.0756879
GCST90001813	MFI	B cell	Bcells.trait641	CD38 on IgD+ CD38dim B cell || id:ebi-a-GCST90001813	CD38 on IgD+ CD38dim	O15_EXIST_HYPERT_COMPLIC.gz	Inverse variance weighted	4	0.177839	0.00084229	0.354836	0.0903046	1.19463	1.00084	1.42595	0.0489155	0.0935568
GCST90001813	MFI	B cell	Bcells.trait641	CD38 on IgD+ CD38dim B cell || id:ebi-a-GCST90001813	CD38 on IgD+ CD38dim	O15_EXIST_HYPERT_COMPLIC.gz	MR Egger	4	-0.221857	-0.654797	0.211083	0.220888	0.80103	0.519548	1.23502	0.420965	0.473586
GCST90001813	MFI	B cell	Bcells.trait641	CD38 on IgD+ CD38dim B cell || id:ebi-a-GCST90001813	CD38 on IgD+ CD38dim	O15_EXIST_HYPERT_COMPLIC.gz	Weighted median	4	0.135282	-0.0270725	0.297636	0.0828337	1.14486	0.973291	1.34667	0.102433	0.16091
GCST90001813	MFI	B cell	Bcells.trait641	CD38 on IgD+ CD38dim B cell || id:ebi-a-GCST90001813	CD38 on IgD+ CD38dim	O15_EXIST_HYPERT_COMPLIC.gz	Weighted mode	4	0.110355	-0.0550935	0.275804	0.0844127	1.11667	0.946397	1.31759	0.282271	0.323141
GCST90001839	MFI	Maturation stages of T cell	Blue.530.30.MT.trait11	CD3 on Effector Memory CD8+ T cell || id:ebi-a-GCST90001839	CD3 on EM CD8br	O15_EXIST_HYPERT_COMPLIC.gz	Inverse variance weighted	3	-0.226995	-0.44016	-0.0138309	0.108757	0.796925	0.643934	0.986264	0.0368726	0.0885155
GCST90001839	MFI	Maturation stages of T cell	Blue.530.30.MT.trait11	CD3 on Effector Memory CD8+ T cell || id:ebi-a-GCST90001839	CD3 on EM CD8br	O15_EXIST_HYPERT_COMPLIC.gz	MR Egger	3	-0.69456	-1.18235	-0.206769	0.248873	0.499294	0.306557	0.813208	0.219039	0.276681
GCST90001839	MFI	Maturation stages of T cell	Blue.530.30.MT.trait11	CD3 on Effector Memory CD8+ T cell || id:ebi-a-GCST90001839	CD3 on EM CD8br	O15_EXIST_HYPERT_COMPLIC.gz	Weighted median	3	-0.226321	-0.408107	-0.0445339	0.0927484	0.797462	0.664907	0.956443	0.0146808	0.0756879
GCST90001839	MFI	Maturation stages of T cell	Blue.530.30.MT.trait11	CD3 on Effector Memory CD8+ T cell || id:ebi-a-GCST90001839	CD3 on EM CD8br	O15_EXIST_HYPERT_COMPLIC.gz	Weighted mode	3	-0.227191	-0.428111	-0.0262703	0.10251	0.796769	0.651739	0.974072	0.157004	0.221653
GCST90001840	MFI	Maturation stages of T cell	Blue.530.30.MT.trait12	CD3 on Terminally Differentiated CD8+ T cell || id:ebi-a-GCST90001840	CD3 on TD CD8br	O15_EXIST_HYPERT_COMPLIC.gz	Inverse variance weighted	2	-0.305254	-0.537786	-0.0727221	0.118639	0.736936	0.58404	0.929859	0.010083	0.0756879
GCST90001847	MFI	TBNK	Blue.530.30.TBNK.trait4	CD3 on HLA DR+ T cell || id:ebi-a-GCST90001847	CD3 on HLA DR+ T cell	O15_EXIST_HYPERT_COMPLIC.gz	Inverse variance weighted	2	-0.171173	-0.325769	-0.0165769	0.0788755	0.842676	0.721972	0.98356	0.0299943	0.0830611
GCST90001865	MFI	Treg	Blue.530.30.Treg.trait5	CD3 on CD28- CD8+ T cell || id:ebi-a-GCST90001865	CD3 on CD28- CD8br	O15_EXIST_HYPERT_COMPLIC.gz	Inverse variance weighted	2	-0.290366	-0.502474	-0.0782575	0.108218	0.74799	0.605032	0.924726	0.00729337	0.0750176
GCST90001896	MFI	Treg	Blue.585.42.Treg.trait3	CD28 on CD28+ CD45RA+ CD8+ T cell || id:ebi-a-GCST90001896	CD28 on CD28+ CD45RA+ CD8br	O15_EXIST_HYPERT_COMPLIC.gz	Inverse variance weighted	3	0.179693	0.0301139	0.329273	0.0763161	1.19685	1.03057	1.38996	0.0185429	0.0756879
GCST90001896	MFI	Treg	Blue.585.42.Treg.trait3	CD28 on CD28+ CD45RA+ CD8+ T cell || id:ebi-a-GCST90001896	CD28 on CD28+ CD45RA+ CD8br	O15_EXIST_HYPERT_COMPLIC.gz	MR Egger	3	0.162437	-0.608534	0.933407	0.393352	1.17637	0.544148	2.54316	0.750684	0.794842
GCST90001896	MFI	Treg	Blue.585.42.Treg.trait3	CD28 on CD28+ CD45RA+ CD8+ T cell || id:ebi-a-GCST90001896	CD28 on CD28+ CD45RA+ CD8br	O15_EXIST_HYPERT_COMPLIC.gz	Weighted median	3	0.175788	0.0229297	0.328646	0.0779889	1.19219	1.02319	1.38909	0.0241954	0.0757421
GCST90001896	MFI	Treg	Blue.585.42.Treg.trait3	CD28 on CD28+ CD45RA+ CD8+ T cell || id:ebi-a-GCST90001896	CD28 on CD28+ CD45RA+ CD8br	O15_EXIST_HYPERT_COMPLIC.gz	Weighted mode	3	0.158362	0.00570939	0.311015	0.0778842	1.17159	1.00573	1.36481	0.179046	0.234799
GCST90001924	MFI	Treg	Blue.670.LP.Treg.trait11	CD127 on CD28+ CD4+ T cell || id:ebi-a-GCST90001924	CD127 on CD28+ CD4+	O15_EXIST_HYPERT_COMPLIC.gz	Inverse variance weighted	3	-0.229988	-0.436463	-0.023513	0.105344	0.794543	0.646318	0.976761	0.029021	0.0830611
GCST90001924	MFI	Treg	Blue.670.LP.Treg.trait11	CD127 on CD28+ CD4+ T cell || id:ebi-a-GCST90001924	CD127 on CD28+ CD4+	O15_EXIST_HYPERT_COMPLIC.gz	MR Egger	3	-0.639746	-1.74037	0.460879	0.561543	0.527426	0.175455	1.58547	0.458615	0.508004
GCST90001924	MFI	Treg	Blue.670.LP.Treg.trait11	CD127 on CD28+ CD4+ T cell || id:ebi-a-GCST90001924	CD127 on CD28+ CD4+	O15_EXIST_HYPERT_COMPLIC.gz	Weighted median	3	-0.254049	-0.499427	-0.0086706	0.125193	0.775654	0.606878	0.991367	0.042432	0.0898561
GCST90001924	MFI	Treg	Blue.670.LP.Treg.trait11	CD127 on CD28+ CD4+ T cell || id:ebi-a-GCST90001924	CD127 on CD28+ CD4+	O15_EXIST_HYPERT_COMPLIC.gz	Weighted mode	3	-0.305957	-0.61792	0.00600601	0.159165	0.736418	0.539065	1.00602	0.194506	0.250079
GCST90001959	MFI	TBNK	Blue.780.60.TBNK.trait3	CD4 on HLA DR+ CD4+ T cell || id:ebi-a-GCST90001959	CD4 on HLA DR+ CD4+	O15_EXIST_HYPERT_COMPLIC.gz	Inverse variance weighted	2	0.278878	0.0151215	0.542634	0.13457	1.32165	1.01524	1.72053	0.038231	0.0885155
GCST90002084	Morphological parameter	TBNK	SSC.TBNK.trait7	SSC-A on Natural Killer T || id:ebi-a-GCST90002084	SSC-A on NKT	O15_EXIST_HYPERT_COMPLIC.gz	Inverse variance weighted	2	-0.349326	-0.659602	-0.0390493	0.158304	0.705163	0.517057	0.961703	0.0273369	0.0820108
GCST90002104	MFI	cDC	Violet.510.50.cDC.trait2	HLA DR on myeloid Dendritic Cell || id:ebi-a-GCST90002104	HLA DR on myeloid DC	O15_EXIST_HYPERT_COMPLIC.gz	Inverse variance weighted	6	0.142725	0.0694797	0.21597	0.0373699	1.15341	1.07195	1.24106	0.000133862	0.00457096
GCST90002104	MFI	cDC	Violet.510.50.cDC.trait2	HLA DR on myeloid Dendritic Cell || id:ebi-a-GCST90002104	HLA DR on myeloid DC	O15_EXIST_HYPERT_COMPLIC.gz	MR Egger	6	0.188218	0.0184722	0.357963	0.0866048	1.2071	1.01864	1.43041	0.0954577	0.156204
GCST90002104	MFI	cDC	Violet.510.50.cDC.trait2	HLA DR on myeloid Dendritic Cell || id:ebi-a-GCST90002104	HLA DR on myeloid DC	O15_EXIST_HYPERT_COMPLIC.gz	Weighted median	6	0.149616	0.0691279	0.230104	0.0410654	1.16139	1.07157	1.25873	0.000269101	0.00457096
GCST90002104	MFI	cDC	Violet.510.50.cDC.trait2	HLA DR on myeloid Dendritic Cell || id:ebi-a-GCST90002104	HLA DR on myeloid DC	O15_EXIST_HYPERT_COMPLIC.gz	Weighted mode	6	0.15495	0.0685459	0.241354	0.0440836	1.1676	1.07095	1.27297	0.0170113	0.0756879
GCST90002105	MFI	cDC	Violet.510.50.cDC.trait3	HLA DR on plasmacytoid Dendritic Cell || id:ebi-a-GCST90002105	HLA DR on plasmacytoid DC	O15_EXIST_HYPERT_COMPLIC.gz	Inverse variance weighted	8	0.0934636	0.0342609	0.152666	0.0302054	1.09797	1.03485	1.16494	0.00197302	0.0236763
GCST90002105	MFI	cDC	Violet.510.50.cDC.trait3	HLA DR on plasmacytoid Dendritic Cell || id:ebi-a-GCST90002105	HLA DR on plasmacytoid DC	O15_EXIST_HYPERT_COMPLIC.gz	MR Egger	8	0.11137	0.00532224	0.217418	0.0541061	1.11781	1.00534	1.24286	0.0852489	0.146141
GCST90002105	MFI	cDC	Violet.510.50.cDC.trait3	HLA DR on plasmacytoid Dendritic Cell || id:ebi-a-GCST90002105	HLA DR on plasmacytoid DC	O15_EXIST_HYPERT_COMPLIC.gz	Weighted median	8	0.112614	0.0520007	0.173228	0.0309253	1.1192	1.05338	1.18914	0.000271062	0.00457096
GCST90002105	MFI	cDC	Violet.510.50.cDC.trait3	HLA DR on plasmacytoid Dendritic Cell || id:ebi-a-GCST90002105	HLA DR on plasmacytoid DC	O15_EXIST_HYPERT_COMPLIC.gz	Weighted mode	8	0.111676	0.0456032	0.177749	0.0337107	1.11815	1.04666	1.19453	0.0128922	0.0756879
GCST90002106	MFI	cDC	Violet.510.50.cDC.trait4	HLA DR on Dendritic Cell || id:ebi-a-GCST90002106	HLA DR on DC	O15_EXIST_HYPERT_COMPLIC.gz	Inverse variance weighted	7	0.11185	0.050965	0.172736	0.031064	1.11835	1.05229	1.18855	0.000317428	0.00457096
GCST90002106	MFI	cDC	Violet.510.50.cDC.trait4	HLA DR on Dendritic Cell || id:ebi-a-GCST90002106	HLA DR on DC	O15_EXIST_HYPERT_COMPLIC.gz	MR Egger	7	0.148547	0.0359971	0.261096	0.0574232	1.16015	1.03665	1.29835	0.0490221	0.0935568
GCST90002106	MFI	cDC	Violet.510.50.cDC.trait4	HLA DR on Dendritic Cell || id:ebi-a-GCST90002106	HLA DR on DC	O15_EXIST_HYPERT_COMPLIC.gz	Weighted median	7	0.131478	0.0624359	0.200521	0.0352258	1.14051	1.06443	1.22204	0.000189627	0.00457096
GCST90002106	MFI	cDC	Violet.510.50.cDC.trait4	HLA DR on Dendritic Cell || id:ebi-a-GCST90002106	HLA DR on DC	O15_EXIST_HYPERT_COMPLIC.gz	Weighted mode	7	0.12668	0.0576048	0.195756	0.0352425	1.13505	1.0593	1.21623	0.0114415	0.0756879
GCST90002112	MFI	Myeloid cell	Violet.510.50.MDSC.trait7	HLA DR on CD33- HLA DR+ || id:ebi-a-GCST90002112	HLA DR on CD33- HLA DR+	O15_EXIST_HYPERT_COMPLIC.gz	Inverse variance weighted	2	0.129944	0.0282854	0.231602	0.0518665	1.13876	1.02869	1.26062	0.012233	0.0756879
GCST90001426	Relative count	B cell	BC_Trait48	IgD- CD38dim B cell %lymphocyte || id:ebi-a-GCST90001426	IgD- CD38dim %lymphocyte	O15_GESTAT_HYPERT.gz	Inverse variance weighted	2	0.227421	0.0376087	0.417234	0.0968433	1.25536	1.03832	1.51776	0.018857	0.0741276
GCST90001451	Relative count	cDC	DC_Trait527	CD62L- monocyte %monocyte || id:ebi-a-GCST90001451	CD62L- monocyte %monocyte	O15_GESTAT_HYPERT.gz	Inverse variance weighted	3	0.137434	0.0491962	0.225672	0.0450194	1.14733	1.05043	1.25317	0.00226734	0.0516953
GCST90001451	Relative count	cDC	DC_Trait527	CD62L- monocyte %monocyte || id:ebi-a-GCST90001451	CD62L- monocyte %monocyte	O15_GESTAT_HYPERT.gz	MR Egger	3	-0.158809	-0.687235	0.369618	0.269605	0.85316	0.502965	1.44718	0.661113	0.678981
GCST90001451	Relative count	cDC	DC_Trait527	CD62L- monocyte %monocyte || id:ebi-a-GCST90001451	CD62L- monocyte %monocyte	O15_GESTAT_HYPERT.gz	Weighted median	3	0.140248	0.0417306	0.238766	0.0502642	1.15056	1.04261	1.26968	0.00526714	0.05184
GCST90001451	Relative count	cDC	DC_Trait527	CD62L- monocyte %monocyte || id:ebi-a-GCST90001451	CD62L- monocyte %monocyte	O15_GESTAT_HYPERT.gz	Weighted mode	3	0.140927	0.0394127	0.242441	0.051793	1.15134	1.0402	1.27436	0.112691	0.160585
GCST90001609	Absolute count	TBNK	TB_Trait521	CD4+ CD8dim T cell Absolute Count || id:ebi-a-GCST90001609	CD4+ CD8dim AC	O15_GESTAT_HYPERT.gz	Inverse variance weighted	2	-0.160025	-0.25656	-0.06349	0.0492525	0.852123	0.773709	0.938484	0.00115783	0.0436733
GCST90001610	Relative count	TBNK	TB_Trait522	CD4+ CD8dim T cell %lymphocyte || id:ebi-a-GCST90001610	CD4+ CD8dim %lymphocyte	O15_GESTAT_HYPERT.gz	Inverse variance weighted	3	-0.102847	-0.187945	-0.0177493	0.0434172	0.902265	0.828661	0.982407	0.0178455	0.0741276
GCST90001610	Relative count	TBNK	TB_Trait522	CD4+ CD8dim T cell %lymphocyte || id:ebi-a-GCST90001610	CD4+ CD8dim %lymphocyte	O15_GESTAT_HYPERT.gz	MR Egger	3	-0.435693	-0.831555	-0.0398316	0.20197	0.646816	0.435372	0.960951	0.27634	0.302911
GCST90001610	Relative count	TBNK	TB_Trait522	CD4+ CD8dim T cell %lymphocyte || id:ebi-a-GCST90001610	CD4+ CD8dim %lymphocyte	O15_GESTAT_HYPERT.gz	Weighted median	3	-0.104052	-0.190677	-0.017427	0.0441963	0.901179	0.8264	0.982724	0.0185572	0.0741276
GCST90001610	Relative count	TBNK	TB_Trait522	CD4+ CD8dim T cell %lymphocyte || id:ebi-a-GCST90001610	CD4+ CD8dim %lymphocyte	O15_GESTAT_HYPERT.gz	Weighted mode	3	-0.144516	-0.263566	-0.0254667	0.0607396	0.865441	0.768307	0.974855	0.140386	0.188282
GCST90001611	Relative count	TBNK	TB_Trait523	CD4+ CD8dim T cell %leukocyte || id:ebi-a-GCST90001611	CD4+ CD8dim %leukocyte	O15_GESTAT_HYPERT.gz	Inverse variance weighted	2	-0.146258	-0.235214	-0.057302	0.0453857	0.863935	0.790402	0.944309	0.00127052	0.0436733
GCST90001622	Relative count	TBNK	TB_Trait540	Natural Killer T %T cell || id:ebi-a-GCST90001622	NKT %T cell	O15_GESTAT_HYPERT.gz	Inverse variance weighted	5	-0.135253	-0.228247	-0.0422589	0.0474459	0.873495	0.795928	0.958622	0.00436265	0.05184
GCST90001622	Relative count	TBNK	TB_Trait540	Natural Killer T %T cell || id:ebi-a-GCST90001622	NKT %T cell	O15_GESTAT_HYPERT.gz	MR Egger	5	-0.108159	-0.276927	0.0606091	0.0861061	0.897485	0.75811	1.06248	0.297994	0.323536
GCST90001622	Relative count	TBNK	TB_Trait540	Natural Killer T %T cell || id:ebi-a-GCST90001622	NKT %T cell	O15_GESTAT_HYPERT.gz	Weighted median	5	-0.143548	-0.254641	-0.0324548	0.0566801	0.866279	0.775195	0.968066	0.0113221	0.0741276
GCST90001622	Relative count	TBNK	TB_Trait540	Natural Killer T %T cell || id:ebi-a-GCST90001622	NKT %T cell	O15_GESTAT_HYPERT.gz	Weighted mode	5	-0.170144	-0.299893	-0.0403944	0.0661987	0.843544	0.740897	0.960411	0.0619657	0.11859
GCST90001633	Absolute count	TBNK	TB_Trait551	CD8dim Natural Killer T Absolute Count || id:ebi-a-GCST90001633	CD8dim NKT AC	O15_GESTAT_HYPERT.gz	Inverse variance weighted	5	-0.102456	-0.187686	-0.017225	0.043485	0.902618	0.828875	0.982922	0.0184673	0.0741276
GCST90001633	Absolute count	TBNK	TB_Trait551	CD8dim Natural Killer T Absolute Count || id:ebi-a-GCST90001633	CD8dim NKT AC	O15_GESTAT_HYPERT.gz	MR Egger	5	-0.121317	-0.265768	0.0231333	0.0736994	0.885753	0.766617	1.0234	0.198293	0.233046
GCST90001633	Absolute count	TBNK	TB_Trait551	CD8dim Natural Killer T Absolute Count || id:ebi-a-GCST90001633	CD8dim NKT AC	O15_GESTAT_HYPERT.gz	Weighted median	5	-0.104459	-0.20932	0.000402344	0.0535005	0.900812	0.811136	1.0004	0.0508813	0.105463
GCST90001633	Absolute count	TBNK	TB_Trait551	CD8dim Natural Killer T Absolute Count || id:ebi-a-GCST90001633	CD8dim NKT AC	O15_GESTAT_HYPERT.gz	Weighted mode	5	-0.15061	-0.260584	-0.0406362	0.0561092	0.860183	0.770601	0.960178	0.0549862	0.11036
GCST90001634	Relative count	TBNK	TB_Trait552	CD8dim Natural Killer T %T cell || id:ebi-a-GCST90001634	CD8dim NKT %T cell	O15_GESTAT_HYPERT.gz	Inverse variance weighted	5	-0.0896535	-0.168832	-0.0104748	0.0403973	0.914248	0.844651	0.98958	0.0264667	0.084158
GCST90001634	Relative count	TBNK	TB_Trait552	CD8dim Natural Killer T %T cell || id:ebi-a-GCST90001634	CD8dim NKT %T cell	O15_GESTAT_HYPERT.gz	MR Egger	5	-0.119532	-0.245382	0.00631754	0.064209	0.887335	0.782406	1.00634	0.159575	0.207051
GCST90001634	Relative count	TBNK	TB_Trait552	CD8dim Natural Killer T %T cell || id:ebi-a-GCST90001634	CD8dim NKT %T cell	O15_GESTAT_HYPERT.gz	Weighted median	5	-0.10579	-0.204364	-0.00721594	0.0502928	0.899614	0.815166	0.99281	0.035424	0.0939147
GCST90001634	Relative count	TBNK	TB_Trait552	CD8dim Natural Killer T %T cell || id:ebi-a-GCST90001634	CD8dim NKT %T cell	O15_GESTAT_HYPERT.gz	Weighted mode	5	-0.134369	-0.243033	-0.0257053	0.0554408	0.874267	0.784246	0.974622	0.0724762	0.133263
GCST90001635	Relative count	TBNK	TB_Trait553	CD8dim Natural Killer T %lymphocyte || id:ebi-a-GCST90001635	CD8dim NKT %lymphocyte	O15_GESTAT_HYPERT.gz	Inverse variance weighted	6	-0.0908075	-0.167193	-0.0144222	0.0389721	0.913193	0.846036	0.985681	0.0198028	0.0752505
GCST90001635	Relative count	TBNK	TB_Trait553	CD8dim Natural Killer T %lymphocyte || id:ebi-a-GCST90001635	CD8dim NKT %lymphocyte	O15_GESTAT_HYPERT.gz	MR Egger	6	-0.116204	-0.24004	0.00763248	0.0631817	0.890294	0.786597	1.00766	0.139728	0.188282
GCST90001635	Relative count	TBNK	TB_Trait553	CD8dim Natural Killer T %lymphocyte || id:ebi-a-GCST90001635	CD8dim NKT %lymphocyte	O15_GESTAT_HYPERT.gz	Weighted median	6	-0.0935411	-0.189158	0.00207541	0.0487839	0.910701	0.827656	1.00208	0.0551799	0.11036
GCST90001635	Relative count	TBNK	TB_Trait553	CD8dim Natural Killer T %lymphocyte || id:ebi-a-GCST90001635	CD8dim NKT %lymphocyte	O15_GESTAT_HYPERT.gz	Weighted mode	6	-0.137602	-0.249572	-0.0256326	0.0571275	0.871445	0.779134	0.974693	0.0609626	0.11859
GCST90001666	Absolute count	Treg	Treg_Trait579	CD28+ CD45RA+ CD8dim T cell Absolute Count || id:ebi-a-GCST90001666	CD28+ CD45RA+ CD8dim AC	O15_GESTAT_HYPERT.gz	Inverse variance weighted	8	0.00780649	0.00154175	0.0140712	0.0031963	1.00784	1.00154	1.01417	0.0145917	0.0741276
GCST90001666	Absolute count	Treg	Treg_Trait579	CD28+ CD45RA+ CD8dim T cell Absolute Count || id:ebi-a-GCST90001666	CD28+ CD45RA+ CD8dim AC	O15_GESTAT_HYPERT.gz	MR Egger	8	0.00508825	-0.0023068	0.0124833	0.00377299	1.0051	0.997696	1.01256	0.22614	0.2578
GCST90001666	Absolute count	Treg	Treg_Trait579	CD28+ CD45RA+ CD8dim T cell Absolute Count || id:ebi-a-GCST90001666	CD28+ CD45RA+ CD8dim AC	O15_GESTAT_HYPERT.gz	Weighted median	8	0.00773184	0.000261554	0.0152021	0.00381137	1.00776	1.00026	1.01532	0.0424965	0.0949923
GCST90001666	Absolute count	Treg	Treg_Trait579	CD28+ CD45RA+ CD8dim T cell Absolute Count || id:ebi-a-GCST90001666	CD28+ CD45RA+ CD8dim AC	O15_GESTAT_HYPERT.gz	Weighted mode	8	0.007885	0.00138729	0.0143827	0.00331516	1.00792	1.00139	1.01449	0.0489923	0.103428
GCST90001671	Relative count	Treg	Treg_Trait586	CD39+ CD8+ T cell %CD8+ T cell || id:ebi-a-GCST90001671	CD39+ CD8br %CD8br	O15_GESTAT_HYPERT.gz	Inverse variance weighted	6	-0.0910699	-0.153753	-0.0283863	0.0319814	0.912954	0.857483	0.972013	0.00440521	0.05184
GCST90001671	Relative count	Treg	Treg_Trait586	CD39+ CD8+ T cell %CD8+ T cell || id:ebi-a-GCST90001671	CD39+ CD8br %CD8br	O15_GESTAT_HYPERT.gz	MR Egger	6	-0.138978	-0.266533	-0.0114239	0.0650788	0.870247	0.766031	0.988641	0.0995857	0.152403
GCST90001671	Relative count	Treg	Treg_Trait586	CD39+ CD8+ T cell %CD8+ T cell || id:ebi-a-GCST90001671	CD39+ CD8br %CD8br	O15_GESTAT_HYPERT.gz	Weighted median	6	-0.0806846	-0.157969	-0.00339981	0.039431	0.922485	0.853876	0.996606	0.0407346	0.0949923
GCST90001671	Relative count	Treg	Treg_Trait586	CD39+ CD8+ T cell %CD8+ T cell || id:ebi-a-GCST90001671	CD39+ CD8br %CD8br	O15_GESTAT_HYPERT.gz	Weighted mode	6	-0.0893028	-0.17911	0.000504656	0.0458202	0.914569	0.836014	1.0005	0.108811	0.157019
GCST90001723	MFI	B cell	Bcells.trait283	CD19 on CD24+ CD27+ B cell || id:ebi-a-GCST90001723	CD19 on CD24+ CD27+	O15_GESTAT_HYPERT.gz	Inverse variance weighted	3	-0.0866992	-0.148965	-0.0244331	0.0317684	0.916953	0.861599	0.975863	0.00635069	0.05184
GCST90001723	MFI	B cell	Bcells.trait283	CD19 on CD24+ CD27+ B cell || id:ebi-a-GCST90001723	CD19 on CD24+ CD27+	O15_GESTAT_HYPERT.gz	MR Egger	3	-0.086619	-0.164327	-0.00891089	0.039647	0.917026	0.848464	0.991129	0.273271	0.302455
GCST90001723	MFI	B cell	Bcells.trait283	CD19 on CD24+ CD27+ B cell || id:ebi-a-GCST90001723	CD19 on CD24+ CD27+	O15_GESTAT_HYPERT.gz	Weighted median	3	-0.085214	-0.154023	-0.0164047	0.0351068	0.918316	0.857252	0.983729	0.0152126	0.0741276
GCST90001723	MFI	B cell	Bcells.trait283	CD19 on CD24+ CD27+ B cell || id:ebi-a-GCST90001723	CD19 on CD24+ CD27+	O15_GESTAT_HYPERT.gz	Weighted mode	3	-0.0852879	-0.155095	-0.0154807	0.0356159	0.918248	0.856334	0.984638	0.138946	0.188282
GCST90001724	MFI	B cell	Bcells.trait308	CD19 on IgD+ CD24+ B cell || id:ebi-a-GCST90001724	CD19 on IgD+ CD24+	O15_GESTAT_HYPERT.gz	Inverse variance weighted	4	-0.0764906	-0.13935	-0.0136313	0.0320711	0.926362	0.869924	0.986461	0.0170776	0.0741276
GCST90001724	MFI	B cell	Bcells.trait308	CD19 on IgD+ CD24+ B cell || id:ebi-a-GCST90001724	CD19 on IgD+ CD24+	O15_GESTAT_HYPERT.gz	MR Egger	4	-0.0812588	-0.171457	0.00893918	0.0460194	0.921955	0.842437	1.00898	0.219479	0.252733
GCST90001724	MFI	B cell	Bcells.trait308	CD19 on IgD+ CD24+ B cell || id:ebi-a-GCST90001724	CD19 on IgD+ CD24+	O15_GESTAT_HYPERT.gz	Weighted median	4	-0.0914778	-0.172568	-0.0103871	0.0413728	0.912582	0.841501	0.989667	0.0270317	0.084158
GCST90001724	MFI	B cell	Bcells.trait308	CD19 on IgD+ CD24+ B cell || id:ebi-a-GCST90001724	CD19 on IgD+ CD24+	O15_GESTAT_HYPERT.gz	Weighted mode	4	-0.0916616	-0.166986	-0.0163377	0.0384306	0.912414	0.846212	0.983795	0.0971678	0.152403
GCST90001725	MFI	B cell	Bcells.trait309	CD19 on IgD+ CD24- B cell || id:ebi-a-GCST90001725	CD19 on IgD+ CD24-	O15_GESTAT_HYPERT.gz	Inverse variance weighted	4	-0.0866119	-0.159893	-0.0133306	0.0373884	0.917033	0.852235	0.986758	0.0205285	0.075492
GCST90001725	MFI	B cell	Bcells.trait309	CD19 on IgD+ CD24- B cell || id:ebi-a-GCST90001725	CD19 on IgD+ CD24-	O15_GESTAT_HYPERT.gz	MR Egger	4	-0.10503	-0.297104	0.0870433	0.0979967	0.900297	0.742967	1.09094	0.395999	0.425886
GCST90001725	MFI	B cell	Bcells.trait309	CD19 on IgD+ CD24- B cell || id:ebi-a-GCST90001725	CD19 on IgD+ CD24-	O15_GESTAT_HYPERT.gz	Weighted median	4	-0.0840981	-0.172559	0.00436303	0.0451333	0.919341	0.841508	1.00437	0.0624158	0.11859
GCST90001725	MFI	B cell	Bcells.trait309	CD19 on IgD+ CD24- B cell || id:ebi-a-GCST90001725	CD19 on IgD+ CD24-	O15_GESTAT_HYPERT.gz	Weighted mode	4	-0.0992027	-0.189079	-0.00932655	0.0458552	0.905559	0.827721	0.990717	0.119195	0.167755
GCST90001729	MFI	B cell	Bcells.trait313	CD19 on IgD+ CD38+ B cell || id:ebi-a-GCST90001729	CD19 on IgD+ CD38br	O15_GESTAT_HYPERT.gz	Inverse variance weighted	4	-0.0609598	-0.118494	-0.00342563	0.0293542	0.940861	0.888257	0.99658	0.0378293	0.0949923
GCST90001729	MFI	B cell	Bcells.trait313	CD19 on IgD+ CD38+ B cell || id:ebi-a-GCST90001729	CD19 on IgD+ CD38br	O15_GESTAT_HYPERT.gz	MR Egger	4	-0.170076	-0.326813	-0.013339	0.0799678	0.843601	0.721219	0.98675	0.16729	0.207051
GCST90001729	MFI	B cell	Bcells.trait313	CD19 on IgD+ CD38+ B cell || id:ebi-a-GCST90001729	CD19 on IgD+ CD38br	O15_GESTAT_HYPERT.gz	Weighted median	4	-0.0579259	-0.126265	0.0104129	0.0348667	0.94372	0.881381	1.01047	0.0966426	0.152403
GCST90001729	MFI	B cell	Bcells.trait313	CD19 on IgD+ CD38+ B cell || id:ebi-a-GCST90001729	CD19 on IgD+ CD38br	O15_GESTAT_HYPERT.gz	Weighted mode	4	-0.0812424	-0.148887	-0.0135979	0.0345125	0.92197	0.861666	0.986494	0.0999425	0.152403
GCST90001730	MFI	B cell	Bcells.trait314	CD19 on IgD+ CD38dim B cell || id:ebi-a-GCST90001730	CD19 on IgD+ CD38dim	O15_GESTAT_HYPERT.gz	Inverse variance weighted	4	-0.0726247	-0.140249	-0.00500078	0.034502	0.92995	0.869142	0.995012	0.0352964	0.0939147
GCST90001730	MFI	B cell	Bcells.trait314	CD19 on IgD+ CD38dim B cell || id:ebi-a-GCST90001730	CD19 on IgD+ CD38dim	O15_GESTAT_HYPERT.gz	MR Egger	4	-0.193796	-0.371111	-0.0164814	0.0904668	0.823826	0.689967	0.983654	0.165458	0.207051
GCST90001730	MFI	B cell	Bcells.trait314	CD19 on IgD+ CD38dim B cell || id:ebi-a-GCST90001730	CD19 on IgD+ CD38dim	O15_GESTAT_HYPERT.gz	Weighted median	4	-0.0688421	-0.149889	0.0122047	0.0413504	0.933474	0.860804	1.01228	0.0959434	0.152403
GCST90001730	MFI	B cell	Bcells.trait314	CD19 on IgD+ CD38dim B cell || id:ebi-a-GCST90001730	CD19 on IgD+ CD38dim	O15_GESTAT_HYPERT.gz	Weighted mode	4	-0.094954	-0.174743	-0.0151652	0.0407086	0.909415	0.839673	0.984949	0.101912	0.152869
GCST90001735	MFI	B cell	Bcells.trait322	CD19 on IgD- CD38dim B cell || id:ebi-a-GCST90001735	CD19 on IgD- CD38dim	O15_GESTAT_HYPERT.gz	Inverse variance weighted	4	-0.0816791	-0.139938	-0.0234198	0.0297241	0.921568	0.869412	0.976852	0.00599769	0.05184
GCST90001735	MFI	B cell	Bcells.trait322	CD19 on IgD- CD38dim B cell || id:ebi-a-GCST90001735	CD19 on IgD- CD38dim	O15_GESTAT_HYPERT.gz	MR Egger	4	-0.0826729	-0.157054	-0.00829141	0.0379497	0.920652	0.854658	0.991743	0.16124	0.207051
GCST90001735	MFI	B cell	Bcells.trait322	CD19 on IgD- CD38dim B cell || id:ebi-a-GCST90001735	CD19 on IgD- CD38dim	O15_GESTAT_HYPERT.gz	Weighted median	4	-0.0808556	-0.146202	-0.0155094	0.0333399	0.922327	0.863983	0.98461	0.0153004	0.0741276
GCST90001735	MFI	B cell	Bcells.trait322	CD19 on IgD- CD38dim B cell || id:ebi-a-GCST90001735	CD19 on IgD- CD38dim	O15_GESTAT_HYPERT.gz	Weighted mode	4	-0.0808337	-0.141785	-0.0198827	0.0310974	0.922347	0.867808	0.980314	0.0804196	0.142432
GCST90001736	MFI	B cell	Bcells.trait325	CD19 on memory B cell || id:ebi-a-GCST90001736	CD19 on memory B cell	O15_GESTAT_HYPERT.gz	Inverse variance weighted	3	-0.0972331	-0.167033	-0.0274334	0.0356121	0.907344	0.846172	0.97294	0.00632693	0.05184
GCST90001736	MFI	B cell	Bcells.trait325	CD19 on memory B cell || id:ebi-a-GCST90001736	CD19 on memory B cell	O15_GESTAT_HYPERT.gz	MR Egger	3	-0.0988634	-0.187462	-0.0102648	0.0452034	0.905866	0.829061	0.989788	0.273015	0.302455
GCST90001736	MFI	B cell	Bcells.trait325	CD19 on memory B cell || id:ebi-a-GCST90001736	CD19 on memory B cell	O15_GESTAT_HYPERT.gz	Weighted median	3	-0.0956274	-0.179234	-0.0120207	0.0426565	0.908803	0.83591	0.988051	0.0249741	0.084158
GCST90001736	MFI	B cell	Bcells.trait325	CD19 on memory B cell || id:ebi-a-GCST90001736	CD19 on memory B cell	O15_GESTAT_HYPERT.gz	Weighted mode	3	-0.0957579	-0.174068	-0.0174475	0.0399543	0.908684	0.840239	0.982704	0.138757	0.188282
GCST90001738	MFI	B cell	Bcells.trait328	CD19 on unswitched memory B cell || id:ebi-a-GCST90001738	CD19 on unsw mem	O15_GESTAT_HYPERT.gz	Inverse variance weighted	4	-0.0731403	-0.139094	-0.00718659	0.0336498	0.92947	0.870146	0.992839	0.0297375	0.0869249
GCST90001738	MFI	B cell	Bcells.trait328	CD19 on unswitched memory B cell || id:ebi-a-GCST90001738	CD19 on unsw mem	O15_GESTAT_HYPERT.gz	MR Egger	4	-0.176598	-0.338927	-0.0142685	0.0828209	0.838117	0.712535	0.985833	0.166634	0.207051
GCST90001738	MFI	B cell	Bcells.trait328	CD19 on unswitched memory B cell || id:ebi-a-GCST90001738	CD19 on unsw mem	O15_GESTAT_HYPERT.gz	Weighted median	4	-0.0703343	-0.149594	0.00892515	0.0404385	0.932082	0.861058	1.00897	0.0819836	0.142432
GCST90001738	MFI	B cell	Bcells.trait328	CD19 on unswitched memory B cell || id:ebi-a-GCST90001738	CD19 on unsw mem	O15_GESTAT_HYPERT.gz	Weighted mode	4	-0.0894892	-0.166383	-0.0125953	0.0392316	0.914398	0.846722	0.987484	0.106832	0.156145
GCST90001742	MFI	B cell	Bcells.trait333	CD19 on transitional B cell || id:ebi-a-GCST90001742	CD19 on transitional	O15_GESTAT_HYPERT.gz	Inverse variance weighted	4	-0.0696572	-0.133975	-0.0053392	0.0328153	0.932714	0.874612	0.994675	0.0337786	0.0939147
GCST90001742	MFI	B cell	Bcells.trait333	CD19 on transitional B cell || id:ebi-a-GCST90001742	CD19 on transitional	O15_GESTAT_HYPERT.gz	MR Egger	4	-0.17923	-0.346852	-0.0116077	0.0855214	0.835914	0.70691	0.988459	0.171077	0.207477
GCST90001742	MFI	B cell	Bcells.trait333	CD19 on transitional B cell || id:ebi-a-GCST90001742	CD19 on transitional	O15_GESTAT_HYPERT.gz	Weighted median	4	-0.0654724	-0.140971	0.0100258	0.0385195	0.936625	0.868515	1.01008	0.0891834	0.149513
GCST90001742	MFI	B cell	Bcells.trait333	CD19 on transitional B cell || id:ebi-a-GCST90001742	CD19 on transitional	O15_GESTAT_HYPERT.gz	Weighted mode	4	-0.0871818	-0.159881	-0.0144822	0.0370916	0.91651	0.852245	0.985622	0.100265	0.152403
GCST90001812	MFI	B cell	Bcells.trait640	CD38 on IgD+ CD38+ B cell || id:ebi-a-GCST90001812	CD38 on IgD+ CD38br	O15_GESTAT_HYPERT.gz	Inverse variance weighted	3	0.0929713	0.00245483	0.183488	0.0461819	1.09743	1.00246	1.2014	0.0440982	0.0966769
GCST90001812	MFI	B cell	Bcells.trait640	CD38 on IgD+ CD38+ B cell || id:ebi-a-GCST90001812	CD38 on IgD+ CD38br	O15_GESTAT_HYPERT.gz	MR Egger	3	-0.000700804	-0.223441	0.222039	0.113643	0.999299	0.799762	1.24862	0.996074	0.996074
GCST90001812	MFI	B cell	Bcells.trait640	CD38 on IgD+ CD38+ B cell || id:ebi-a-GCST90001812	CD38 on IgD+ CD38br	O15_GESTAT_HYPERT.gz	Weighted median	3	0.0910099	-0.0117087	0.193728	0.0524074	1.09528	0.98836	1.21377	0.0824606	0.142432
GCST90001812	MFI	B cell	Bcells.trait640	CD38 on IgD+ CD38+ B cell || id:ebi-a-GCST90001812	CD38 on IgD+ CD38br	O15_GESTAT_HYPERT.gz	Weighted mode	3	0.0627256	-0.0576924	0.183143	0.0614377	1.06473	0.94394	1.20099	0.414666	0.441793
GCST90001832	MFI	cDC	Blue.530.30.cDC.trait2	CD62L on CD62L+ plasmacytoid Dendritic Cell || id:ebi-a-GCST90001832	CD62L on CD62L+ plasmacytoid DC	O15_GESTAT_HYPERT.gz	Inverse variance weighted	3	0.116883	0.0329146	0.200852	0.0428412	1.12399	1.03346	1.22244	0.00636632	0.05184
GCST90001832	MFI	cDC	Blue.530.30.cDC.trait2	CD62L on CD62L+ plasmacytoid Dendritic Cell || id:ebi-a-GCST90001832	CD62L on CD62L+ plasmacytoid DC	O15_GESTAT_HYPERT.gz	MR Egger	3	0.141516	-0.199037	0.482069	0.173751	1.15202	0.81952	1.61942	0.564867	0.585408
GCST90001832	MFI	cDC	Blue.530.30.cDC.trait2	CD62L on CD62L+ plasmacytoid Dendritic Cell || id:ebi-a-GCST90001832	CD62L on CD62L+ plasmacytoid DC	O15_GESTAT_HYPERT.gz	Weighted median	3	0.119069	0.0200799	0.218058	0.0505045	1.12645	1.02028	1.24366	0.0183941	0.0741276
GCST90001832	MFI	cDC	Blue.530.30.cDC.trait2	CD62L on CD62L+ plasmacytoid Dendritic Cell || id:ebi-a-GCST90001832	CD62L on CD62L+ plasmacytoid DC	O15_GESTAT_HYPERT.gz	Weighted mode	3	0.120907	0.00495296	0.236861	0.0591602	1.12852	1.00497	1.26726	0.177682	0.210997
GCST90001834	MFI	cDC	Blue.530.30.cDC.trait4	CD62L on monocyte || id:ebi-a-GCST90001834	CD62L on monocyte	O15_GESTAT_HYPERT.gz	Inverse variance weighted	2	-0.0751439	-0.14691	-0.00337754	0.0366155	0.92761	0.863371	0.996628	0.040146	0.0949923
GCST90001867	MFI	Treg	Blue.530.30.Treg.trait7	CD3 on CD4+ T cell || id:ebi-a-GCST90001867	CD3 on CD4+	O15_GESTAT_HYPERT.gz	Inverse variance weighted	2	0.107351	0.00142304	0.213279	0.0540449	1.11332	1.00142	1.23773	0.0469966	0.101087
GCST90001883	MFI	TBNK	Blue.585.42.TBNK.trait1	CD16-CD56 on Natural Killer T || id:ebi-a-GCST90001883	CD16-CD56 on NKT	O15_GESTAT_HYPERT.gz	Inverse variance weighted	4	-0.0839401	-0.156938	-0.0109422	0.0372438	0.919486	0.854757	0.989117	0.0242089	0.084158
GCST90001883	MFI	TBNK	Blue.585.42.TBNK.trait1	CD16-CD56 on Natural Killer T || id:ebi-a-GCST90001883	CD16-CD56 on NKT	O15_GESTAT_HYPERT.gz	MR Egger	4	-0.155106	-0.341068	0.0308569	0.0948788	0.856325	0.711011	1.03134	0.243718	0.275087
GCST90001883	MFI	TBNK	Blue.585.42.TBNK.trait1	CD16-CD56 on Natural Killer T || id:ebi-a-GCST90001883	CD16-CD56 on NKT	O15_GESTAT_HYPERT.gz	Weighted median	4	-0.0645468	-0.156508	0.0274139	0.0469188	0.937492	0.855125	1.02779	0.16891	0.207051
GCST90001883	MFI	TBNK	Blue.585.42.TBNK.trait1	CD16-CD56 on Natural Killer T || id:ebi-a-GCST90001883	CD16-CD56 on NKT	O15_GESTAT_HYPERT.gz	Weighted mode	4	-0.0489672	-0.166851	0.068917	0.060145	0.952212	0.846325	1.07135	0.475176	0.501575
GCST90001920	MFI	TBNK	Blue.670.LP.TBNK.trait8	CD45 on HLA DR+ CD4+ T cell || id:ebi-a-GCST90001920	CD45 on HLA DR+ CD4+	O15_GESTAT_HYPERT.gz	Inverse variance weighted	2	-0.152396	-0.297898	-0.00689437	0.0742355	0.858648	0.742377	0.993129	0.040085	0.0949923
GCST90001959	MFI	TBNK	Blue.780.60.TBNK.trait3	CD4 on HLA DR+ CD4+ T cell || id:ebi-a-GCST90001959	CD4 on HLA DR+ CD4+	O15_GESTAT_HYPERT.gz	Inverse variance weighted	2	0.172023	0.0368038	0.307243	0.0689896	1.18771	1.03749	1.35967	0.0126502	0.0741276
GCST90001988	MFI	Monocyte	mono.trait21	HLA DR on CD14+ CD16- monocyte || id:ebi-a-GCST90001988	HLA DR on CD14+ CD16- monocyte	O15_GESTAT_HYPERT.gz	Inverse variance weighted	5	0.039216	0.00145286	0.0769792	0.0192669	1.04	1.00145	1.08002	0.04181	0.0949923
GCST90001988	MFI	Monocyte	mono.trait21	HLA DR on CD14+ CD16- monocyte || id:ebi-a-GCST90001988	HLA DR on CD14+ CD16- monocyte	O15_GESTAT_HYPERT.gz	MR Egger	5	0.00192619	-0.128623	0.132475	0.0666065	1.00193	0.879306	1.14165	0.978745	0.992172
GCST90001988	MFI	Monocyte	mono.trait21	HLA DR on CD14+ CD16- monocyte || id:ebi-a-GCST90001988	HLA DR on CD14+ CD16- monocyte	O15_GESTAT_HYPERT.gz	Weighted median	5	0.0372637	-0.00665179	0.0811791	0.0224059	1.03797	0.99337	1.08457	0.0962879	0.152403
GCST90001988	MFI	Monocyte	mono.trait21	HLA DR on CD14+ CD16- monocyte || id:ebi-a-GCST90001988	HLA DR on CD14+ CD16- monocyte	O15_GESTAT_HYPERT.gz	Weighted mode	5	0.039244	-0.00752089	0.0860089	0.0238596	1.04002	0.992507	1.08982	0.175359	0.210431
GCST90001991	MFI	Monocyte	mono.trait25	HLA DR on CD14+ monocyte || id:ebi-a-GCST90001991	HLA DR on CD14+ monocyte	O15_GESTAT_HYPERT.gz	Inverse variance weighted	5	0.0404021	0.00149175	0.0793124	0.0198522	1.04123	1.00149	1.08254	0.0418365	0.0949923
GCST90001991	MFI	Monocyte	mono.trait25	HLA DR on CD14+ monocyte || id:ebi-a-GCST90001991	HLA DR on CD14+ monocyte	O15_GESTAT_HYPERT.gz	MR Egger	5	0.00155772	-0.134191	0.137307	0.0692598	1.00156	0.874423	1.14718	0.983469	0.992172
GCST90001991	MFI	Monocyte	mono.trait25	HLA DR on CD14+ monocyte || id:ebi-a-GCST90001991	HLA DR on CD14+ monocyte	O15_GESTAT_HYPERT.gz	Weighted median	5	0.0383541	-0.0082632	0.0849714	0.0237843	1.0391	0.991771	1.08869	0.106836	0.156145
GCST90001991	MFI	Monocyte	mono.trait25	HLA DR on CD14+ monocyte || id:ebi-a-GCST90001991	HLA DR on CD14+ monocyte	O15_GESTAT_HYPERT.gz	Weighted mode	5	0.0402968	-0.00675233	0.087346	0.0240047	1.04112	0.99327	1.09127	0.16851	0.207051
GCST90002033	MFI	Treg	Red.660.20.Treg.trait6	CD39 on granulocyte || id:ebi-a-GCST90002033	CD39 on granulocyte	O15_GESTAT_HYPERT.gz	Inverse variance weighted	2	0.22594	0.0451538	0.406726	0.0922378	1.2535	1.04619	1.50189	0.014304	0.0741276
GCST90002071	Morphological parameter	cDC	SSC.cDC.trait2	SSC-A on myeloid Dendritic Cell || id:ebi-a-GCST90002071	SSC-A on myeloid DC	O15_GESTAT_HYPERT.gz	Inverse variance weighted	5	0.120138	0.0148678	0.225407	0.053709	1.12765	1.01498	1.25283	0.025298	0.084158
GCST90002071	Morphological parameter	cDC	SSC.cDC.trait2	SSC-A on myeloid Dendritic Cell || id:ebi-a-GCST90002071	SSC-A on myeloid DC	O15_GESTAT_HYPERT.gz	MR Egger	5	0.175303	-0.257155	0.60776	0.220642	1.19161	0.773249	1.83631	0.484945	0.50719
GCST90002071	Morphological parameter	cDC	SSC.cDC.trait2	SSC-A on myeloid Dendritic Cell || id:ebi-a-GCST90002071	SSC-A on myeloid DC	O15_GESTAT_HYPERT.gz	Weighted median	5	0.121479	-0.00934865	0.252307	0.066749	1.12917	0.990695	1.28699	0.0687677	0.128517
GCST90002071	Morphological parameter	cDC	SSC.cDC.trait2	SSC-A on myeloid Dendritic Cell || id:ebi-a-GCST90002071	SSC-A on myeloid DC	O15_GESTAT_HYPERT.gz	Weighted mode	5	0.123846	-0.0189466	0.266639	0.0728534	1.13184	0.981232	1.30557	0.164367	0.207051
GCST90002104	MFI	cDC	Violet.510.50.cDC.trait2	HLA DR on myeloid Dendritic Cell || id:ebi-a-GCST90002104	HLA DR on myeloid DC	O15_GESTAT_HYPERT.gz	Inverse variance weighted	6	0.0502775	0.00552354	0.0950314	0.0228336	1.05156	1.00554	1.09969	0.0276721	0.084158
GCST90002104	MFI	cDC	Violet.510.50.cDC.trait2	HLA DR on myeloid Dendritic Cell || id:ebi-a-GCST90002104	HLA DR on myeloid DC	O15_GESTAT_HYPERT.gz	MR Egger	6	0.0795859	-0.0274646	0.186636	0.0546176	1.08284	0.972909	1.20519	0.218806	0.252733
GCST90002104	MFI	cDC	Violet.510.50.cDC.trait2	HLA DR on myeloid Dendritic Cell || id:ebi-a-GCST90002104	HLA DR on myeloid DC	O15_GESTAT_HYPERT.gz	Weighted median	6	0.074425	0.0301336	0.118716	0.0225977	1.07726	1.03059	1.12605	0.000989548	0.0436733
GCST90002104	MFI	cDC	Violet.510.50.cDC.trait2	HLA DR on myeloid Dendritic Cell || id:ebi-a-GCST90002104	HLA DR on myeloid DC	O15_GESTAT_HYPERT.gz	Weighted mode	6	0.0661912	0.0193345	0.113048	0.0239065	1.06843	1.01952	1.11969	0.0394234	0.0949923
GCST90002105	MFI	cDC	Violet.510.50.cDC.trait3	HLA DR on plasmacytoid Dendritic Cell || id:ebi-a-GCST90002105	HLA DR on plasmacytoid DC	O15_GESTAT_HYPERT.gz	Inverse variance weighted	8	0.0385628	0.00802712	0.0690985	0.0155794	1.03932	1.00806	1.07154	0.0133147	0.0741276
GCST90002105	MFI	cDC	Violet.510.50.cDC.trait3	HLA DR on plasmacytoid Dendritic Cell || id:ebi-a-GCST90002105	HLA DR on plasmacytoid DC	O15_GESTAT_HYPERT.gz	MR Egger	8	0.0553131	0.0022301	0.108396	0.0270832	1.05687	1.00223	1.11449	0.0871612	0.148304
GCST90002105	MFI	cDC	Violet.510.50.cDC.trait3	HLA DR on plasmacytoid Dendritic Cell || id:ebi-a-GCST90002105	HLA DR on plasmacytoid DC	O15_GESTAT_HYPERT.gz	Weighted median	8	0.0511063	0.0194923	0.0827203	0.0161296	1.05243	1.01968	1.08624	0.00153239	0.0436733
GCST90002105	MFI	cDC	Violet.510.50.cDC.trait3	HLA DR on plasmacytoid Dendritic Cell || id:ebi-a-GCST90002105	HLA DR on plasmacytoid DC	O15_GESTAT_HYPERT.gz	Weighted mode	8	0.0498968	0.0177384	0.0820551	0.0164073	1.05116	1.0179	1.08552	0.0188169	0.0741276
GCST90002106	MFI	cDC	Violet.510.50.cDC.trait4	HLA DR on Dendritic Cell || id:ebi-a-GCST90002106	HLA DR on DC	O15_GESTAT_HYPERT.gz	Inverse variance weighted	7	0.0473832	0.0152317	0.0795347	0.0164038	1.04852	1.01535	1.08278	0.00387026	0.05184
GCST90002106	MFI	cDC	Violet.510.50.cDC.trait4	HLA DR on Dendritic Cell || id:ebi-a-GCST90002106	HLA DR on DC	O15_GESTAT_HYPERT.gz	MR Egger	7	0.0682843	0.00862963	0.127939	0.0304361	1.07067	1.00867	1.13648	0.0748819	0.135501
GCST90002106	MFI	cDC	Violet.510.50.cDC.trait4	HLA DR on Dendritic Cell || id:ebi-a-GCST90002106	HLA DR on DC	O15_GESTAT_HYPERT.gz	Weighted median	7	0.0539491	0.0176076	0.0902907	0.0185416	1.05543	1.01776	1.09449	0.00361861	0.05184
GCST90002106	MFI	cDC	Violet.510.50.cDC.trait4	HLA DR on Dendritic Cell || id:ebi-a-GCST90002106	HLA DR on DC	O15_GESTAT_HYPERT.gz	Weighted mode	7	0.0557809	0.0178207	0.0937412	0.0193675	1.05737	1.01798	1.09828	0.0280527	0.084158
GCST90002108	MFI	Myeloid cell	Violet.510.50.MDSC.trait3	HLA DR on CD33+ HLA DR+ CD14- || id:ebi-a-GCST90002108	HLA DR on CD33br HLA DR+ CD14-	O15_GESTAT_HYPERT.gz	Inverse variance weighted	2	0.0554134	0.00382985	0.106997	0.0263181	1.05698	1.00384	1.11293	0.035246	0.0939147
GCST90002112	MFI	Myeloid cell	Violet.510.50.MDSC.trait7	HLA DR on CD33- HLA DR+ || id:ebi-a-GCST90002112	HLA DR on CD33- HLA DR+	O15_GESTAT_HYPERT.gz	Inverse variance weighted	2	0.0581139	0.0122218	0.104006	0.0234144	1.05984	1.0123	1.10961	0.0130655	0.0741276
GCST90001458	Absolute count	cDC	f_DC_Trait502	Myeloid Dendritic Cell Absolute Count || id:ebi-a-GCST90001458	Myeloid DC AC	O15_PREEC_OR_FETGRO.gz	Inverse variance weighted	3	-0.0631842	-0.126234	-0.000133909	0.0321685	0.938771	0.881408	0.999866	0.0495112	0.106881
GCST90001458	Absolute count	cDC	f_DC_Trait502	Myeloid Dendritic Cell Absolute Count || id:ebi-a-GCST90001458	Myeloid DC AC	O15_PREEC_OR_FETGRO.gz	MR Egger	3	-0.00996695	-0.170257	0.150323	0.0817805	0.990083	0.843448	1.16221	0.922793	0.956101
GCST90001458	Absolute count	cDC	f_DC_Trait502	Myeloid Dendritic Cell Absolute Count || id:ebi-a-GCST90001458	Myeloid DC AC	O15_PREEC_OR_FETGRO.gz	Weighted median	3	-0.0586899	-0.127451	0.0100712	0.0350822	0.942999	0.880337	1.01012	0.0943418	0.168822
GCST90001458	Absolute count	cDC	f_DC_Trait502	Myeloid Dendritic Cell Absolute Count || id:ebi-a-GCST90001458	Myeloid DC AC	O15_PREEC_OR_FETGRO.gz	Weighted mode	3	-0.05676	-0.125911	0.0123911	0.0352812	0.944821	0.881693	1.01247	0.248934	0.310597
GCST90001459	Relative count	cDC	f_DC_Trait503	Myeloid Dendritic Cell %Dendritic Cell || id:ebi-a-GCST90001459	Myeloid DC %DC	O15_PREEC_OR_FETGRO.gz	Inverse variance weighted	2	-0.0715744	-0.140803	-0.00234558	0.0353208	0.930927	0.86866	0.997657	0.042723	0.106881
GCST90001462	Absolute count	cDC	f_DC_Trait508	CD62L- Dendritic Cell Absolute Count || id:ebi-a-GCST90001462	CD62L- DC AC	O15_PREEC_OR_FETGRO.gz	Inverse variance weighted	4	-0.0597119	-0.113151	-0.00627324	0.0272646	0.942036	0.893016	0.993746	0.0285179	0.106033
GCST90001462	Absolute count	cDC	f_DC_Trait508	CD62L- Dendritic Cell Absolute Count || id:ebi-a-GCST90001462	CD62L- DC AC	O15_PREEC_OR_FETGRO.gz	MR Egger	4	-0.00329556	-0.140005	0.133414	0.06975	0.99671	0.869353	1.14272	0.966609	0.973769
GCST90001462	Absolute count	cDC	f_DC_Trait508	CD62L- Dendritic Cell Absolute Count || id:ebi-a-GCST90001462	CD62L- DC AC	O15_PREEC_OR_FETGRO.gz	Weighted median	4	-0.0567523	-0.113663	0.000158228	0.029036	0.944828	0.892559	1.00016	0.0506361	0.107602
GCST90001462	Absolute count	cDC	f_DC_Trait508	CD62L- Dendritic Cell Absolute Count || id:ebi-a-GCST90001462	CD62L- DC AC	O15_PREEC_OR_FETGRO.gz	Weighted mode	4	-0.051746	-0.111388	0.00789607	0.0304296	0.94957	0.894592	1.00793	0.187593	0.2526
GCST90001464	Absolute count	cDC	f_DC_Trait512	CD86+ myeloid Dendritic Cell Absolute Count || id:ebi-a-GCST90001464	CD86+ myeloid DC AC	O15_PREEC_OR_FETGRO.gz	Inverse variance weighted	4	-0.0562457	-0.106811	-0.0056808	0.0257984	0.945307	0.898696	0.994335	0.0292427	0.106033
GCST90001464	Absolute count	cDC	f_DC_Trait512	CD86+ myeloid Dendritic Cell Absolute Count || id:ebi-a-GCST90001464	CD86+ myeloid DC AC	O15_PREEC_OR_FETGRO.gz	MR Egger	4	-0.00566236	-0.126159	0.114835	0.061478	0.994354	0.881474	1.12169	0.93501	0.956101
GCST90001464	Absolute count	cDC	f_DC_Trait512	CD86+ myeloid Dendritic Cell Absolute Count || id:ebi-a-GCST90001464	CD86+ myeloid DC AC	O15_PREEC_OR_FETGRO.gz	Weighted median	4	-0.0532599	-0.106287	-0.000233366	0.0270544	0.948134	0.899167	0.999767	0.0489961	0.106881
GCST90001464	Absolute count	cDC	f_DC_Trait512	CD86+ myeloid Dendritic Cell Absolute Count || id:ebi-a-GCST90001464	CD86+ myeloid DC AC	O15_PREEC_OR_FETGRO.gz	Weighted mode	4	-0.0476118	-0.103966	0.00874227	0.0287521	0.953504	0.901256	1.00878	0.19631	0.256713
GCST90001465	Relative count	cDC	f_DC_Trait513	CD86+ myeloid Dendritic Cell %Dendritic Cell || id:ebi-a-GCST90001465	CD86+ myeloid DC %DC	O15_PREEC_OR_FETGRO.gz	Inverse variance weighted	4	-0.0569842	-0.10806	-0.00590812	0.0260592	0.944609	0.897574	0.994109	0.028763	0.106033
GCST90001465	Relative count	cDC	f_DC_Trait513	CD86+ myeloid Dendritic Cell %Dendritic Cell || id:ebi-a-GCST90001465	CD86+ myeloid DC %DC	O15_PREEC_OR_FETGRO.gz	MR Egger	4	-0.00871222	-0.125825	0.1084	0.0597512	0.991326	0.88177	1.11449	0.897442	0.956101
GCST90001465	Relative count	cDC	f_DC_Trait513	CD86+ myeloid Dendritic Cell %Dendritic Cell || id:ebi-a-GCST90001465	CD86+ myeloid DC %DC	O15_PREEC_OR_FETGRO.gz	Weighted median	4	-0.0544494	-0.107023	-0.00187536	0.0268235	0.947006	0.898505	0.998126	0.0423652	0.106881
GCST90001465	Relative count	cDC	f_DC_Trait513	CD86+ myeloid Dendritic Cell %Dendritic Cell || id:ebi-a-GCST90001465	CD86+ myeloid DC %DC	O15_PREEC_OR_FETGRO.gz	Weighted mode	4	-0.0485651	-0.101441	0.00431033	0.0269773	0.952595	0.903535	1.00432	0.169642	0.237848
GCST90001468	Absolute count	cDC	f_DC_Trait516	CD62L- myeloid Dendritic Cell Absolute Count || id:ebi-a-GCST90001468	CD62L- myeloid DC AC	O15_PREEC_OR_FETGRO.gz	Inverse variance weighted	6	-0.0490562	-0.0980004	-0.000112061	0.0249715	0.952128	0.906649	0.999888	0.0494736	0.106881
GCST90001468	Absolute count	cDC	f_DC_Trait516	CD62L- myeloid Dendritic Cell Absolute Count || id:ebi-a-GCST90001468	CD62L- myeloid DC AC	O15_PREEC_OR_FETGRO.gz	MR Egger	6	0.00291743	-0.120158	0.125993	0.0627937	1.00292	0.88678	1.13427	0.96517	0.973769
GCST90001468	Absolute count	cDC	f_DC_Trait516	CD62L- myeloid Dendritic Cell Absolute Count || id:ebi-a-GCST90001468	CD62L- myeloid DC AC	O15_PREEC_OR_FETGRO.gz	Weighted median	6	-0.0497924	-0.101344	0.00175955	0.026302	0.951427	0.903622	1.00176	0.0583443	0.116689
GCST90001468	Absolute count	cDC	f_DC_Trait516	CD62L- myeloid Dendritic Cell Absolute Count || id:ebi-a-GCST90001468	CD62L- myeloid DC AC	O15_PREEC_OR_FETGRO.gz	Weighted mode	6	-0.0503732	-0.104859	0.00411273	0.027799	0.950874	0.900451	1.00412	0.129729	0.210037
GCST90001469	Relative count	cDC	f_DC_Trait517	CD62L- myeloid Dendritic Cell %Dendritic Cell || id:ebi-a-GCST90001469	CD62L- myeloid DC %DC	O15_PREEC_OR_FETGRO.gz	Inverse variance weighted	5	-0.0548622	-0.103947	-0.00577778	0.0250431	0.946616	0.901273	0.994239	0.0284725	0.106033
GCST90001469	Relative count	cDC	f_DC_Trait517	CD62L- myeloid Dendritic Cell %Dendritic Cell || id:ebi-a-GCST90001469	CD62L- myeloid DC %DC	O15_PREEC_OR_FETGRO.gz	MR Egger	5	-0.0121863	-0.132449	0.108076	0.0613584	0.987888	0.875948	1.11413	0.855267	0.930531
GCST90001469	Relative count	cDC	f_DC_Trait517	CD62L- myeloid Dendritic Cell %Dendritic Cell || id:ebi-a-GCST90001469	CD62L- myeloid DC %DC	O15_PREEC_OR_FETGRO.gz	Weighted median	5	-0.0523708	-0.104465	-0.000276576	0.0265787	0.948977	0.900806	0.999723	0.0487919	0.106881
GCST90001469	Relative count	cDC	f_DC_Trait517	CD62L- myeloid Dendritic Cell %Dendritic Cell || id:ebi-a-GCST90001469	CD62L- myeloid DC %DC	O15_PREEC_OR_FETGRO.gz	Weighted mode	5	-0.0477117	-0.100549	0.00512538	0.0269577	0.953409	0.904341	1.00514	0.151462	0.226361
GCST90001472	Absolute count	cDC	f_DC_Trait520	CD62L- CD86+ myeloid Dendritic Cell Absolute Count || id:ebi-a-GCST90001472	CD62L- CD86+ myeloid DC AC	O15_PREEC_OR_FETGRO.gz	Inverse variance weighted	4	-0.0496255	-0.0940348	-0.0052162	0.0226578	0.951586	0.910251	0.994797	0.0285085	0.106033
GCST90001472	Absolute count	cDC	f_DC_Trait520	CD62L- CD86+ myeloid Dendritic Cell Absolute Count || id:ebi-a-GCST90001472	CD62L- CD86+ myeloid DC AC	O15_PREEC_OR_FETGRO.gz	MR Egger	4	-0.006017	-0.112403	0.100369	0.0542786	0.994001	0.893684	1.10558	0.921854	0.956101
GCST90001472	Absolute count	cDC	f_DC_Trait520	CD62L- CD86+ myeloid Dendritic Cell Absolute Count || id:ebi-a-GCST90001472	CD62L- CD86+ myeloid DC AC	O15_PREEC_OR_FETGRO.gz	Weighted median	4	-0.0473697	-0.0945379	-0.000201503	0.0240654	0.953735	0.909793	0.999799	0.0490251	0.106881
GCST90001472	Absolute count	cDC	f_DC_Trait520	CD62L- CD86+ myeloid Dendritic Cell Absolute Count || id:ebi-a-GCST90001472	CD62L- CD86+ myeloid DC AC	O15_PREEC_OR_FETGRO.gz	Weighted mode	4	-0.0420162	-0.0909708	0.00693845	0.0249769	0.958854	0.913044	1.00696	0.191119	0.253217
GCST90001473	Relative count	cDC	f_DC_Trait521	CD62L- CD86+ myeloid Dendritic Cell %Dendritic Cell || id:ebi-a-GCST90001473	CD62L- CD86+ myeloid DC %DC	O15_PREEC_OR_FETGRO.gz	Inverse variance weighted	5	-0.046087	-0.090045	-0.00212902	0.0224276	0.954959	0.91389	0.997873	0.0398859	0.106881
GCST90001473	Relative count	cDC	f_DC_Trait521	CD62L- CD86+ myeloid Dendritic Cell %Dendritic Cell || id:ebi-a-GCST90001473	CD62L- CD86+ myeloid DC %DC	O15_PREEC_OR_FETGRO.gz	MR Egger	5	-0.00485171	-0.108269	0.0985653	0.0527638	0.99516	0.897386	1.10359	0.932533	0.956101
GCST90001473	Relative count	cDC	f_DC_Trait521	CD62L- CD86+ myeloid Dendritic Cell %Dendritic Cell || id:ebi-a-GCST90001473	CD62L- CD86+ myeloid DC %DC	O15_PREEC_OR_FETGRO.gz	Weighted median	5	-0.0462831	-0.0930022	0.000436007	0.0238363	0.954772	0.911192	1.00044	0.0521724	0.108894
GCST90001473	Relative count	cDC	f_DC_Trait521	CD62L- CD86+ myeloid Dendritic Cell %Dendritic Cell || id:ebi-a-GCST90001473	CD62L- CD86+ myeloid DC %DC	O15_PREEC_OR_FETGRO.gz	Weighted mode	5	-0.0456	-0.0903387	-0.000861179	0.0228259	0.955424	0.913622	0.999139	0.116418	0.200416
GCST90001486	Absolute count	Treg	f_Treg_Trait509	Activated CD4 regulatory T cell Absolute Count || id:ebi-a-GCST90001486	Activated Treg AC	O15_PREEC_OR_FETGRO.gz	Inverse variance weighted	2	0.0817146	0.00636261	0.157067	0.0384449	1.08515	1.00638	1.17007	0.033545	0.106881
GCST90001546	Relative count	Maturation stages of T cell	MT_Trait512	Terminally Differentiated CD4+ T cell %CD4+ T cell || id:ebi-a-GCST90001546	TD CD4+ %CD4+	O15_PREEC_OR_FETGRO.gz	Inverse variance weighted	4	-0.134164	-0.215498	-0.0528298	0.041497	0.874447	0.80614	0.948541	0.00122455	0.0555127
GCST90001546	Relative count	Maturation stages of T cell	MT_Trait512	Terminally Differentiated CD4+ T cell %CD4+ T cell || id:ebi-a-GCST90001546	TD CD4+ %CD4+	O15_PREEC_OR_FETGRO.gz	MR Egger	4	-0.144342	-0.371793	0.0831087	0.116046	0.865592	0.689497	1.08666	0.339574	0.394719
GCST90001546	Relative count	Maturation stages of T cell	MT_Trait512	Terminally Differentiated CD4+ T cell %CD4+ T cell || id:ebi-a-GCST90001546	TD CD4+ %CD4+	O15_PREEC_OR_FETGRO.gz	Weighted median	4	-0.142855	-0.235938	-0.049772	0.0474914	0.86688	0.789829	0.951446	0.00262956	0.0580277
GCST90001546	Relative count	Maturation stages of T cell	MT_Trait512	Terminally Differentiated CD4+ T cell %CD4+ T cell || id:ebi-a-GCST90001546	TD CD4+ %CD4+	O15_PREEC_OR_FETGRO.gz	Weighted mode	4	-0.141065	-0.24114	-0.0409888	0.0510591	0.868433	0.785731	0.95984	0.0699899	0.131819
GCST90001646	Relative count	TBNK	TB_Trait567	Natural Killer %CD3- lymphocyte || id:ebi-a-GCST90001646	NK %CD3- lymphocyte	O15_PREEC_OR_FETGRO.gz	Inverse variance weighted	5	-0.0629275	-0.120269	-0.0055859	0.0292559	0.939012	0.886682	0.99443	0.0314816	0.106881
GCST90001646	Relative count	TBNK	TB_Trait567	Natural Killer %CD3- lymphocyte || id:ebi-a-GCST90001646	NK %CD3- lymphocyte	O15_PREEC_OR_FETGRO.gz	MR Egger	5	-0.0614166	-0.135701	0.0128683	0.0379005	0.940431	0.873103	1.01295	0.203575	0.263678
GCST90001646	Relative count	TBNK	TB_Trait567	Natural Killer %CD3- lymphocyte || id:ebi-a-GCST90001646	NK %CD3- lymphocyte	O15_PREEC_OR_FETGRO.gz	Weighted median	5	-0.0638471	-0.130402	0.00270754	0.0339564	0.938148	0.877743	1.00271	0.0600721	0.118403
GCST90001646	Relative count	TBNK	TB_Trait567	Natural Killer %CD3- lymphocyte || id:ebi-a-GCST90001646	NK %CD3- lymphocyte	O15_PREEC_OR_FETGRO.gz	Weighted mode	5	-0.0655056	-0.13054	-0.000471207	0.0331808	0.936594	0.877621	0.999529	0.119593	0.203308
GCST90001648	Absolute count	TBNK	TB_Trait569	HLA DR+ Natural Killer Absolute Count || id:ebi-a-GCST90001648	HLA DR+ NK AC	O15_PREEC_OR_FETGRO.gz	Inverse variance weighted	3	0.0676871	0.00773628	0.127638	0.0305871	1.07003	1.00777	1.13614	0.0269027	0.106033
GCST90001648	Absolute count	TBNK	TB_Trait569	HLA DR+ Natural Killer Absolute Count || id:ebi-a-GCST90001648	HLA DR+ NK AC	O15_PREEC_OR_FETGRO.gz	MR Egger	3	-0.00982412	-0.159494	0.139846	0.0763621	0.990224	0.852575	1.1501	0.918545	0.956101
GCST90001648	Absolute count	TBNK	TB_Trait569	HLA DR+ Natural Killer Absolute Count || id:ebi-a-GCST90001648	HLA DR+ NK AC	O15_PREEC_OR_FETGRO.gz	Weighted median	3	0.0671138	0.00663547	0.127592	0.0308563	1.06942	1.00666	1.13609	0.0296268	0.106033
GCST90001648	Absolute count	TBNK	TB_Trait569	HLA DR+ Natural Killer Absolute Count || id:ebi-a-GCST90001648	HLA DR+ NK AC	O15_PREEC_OR_FETGRO.gz	Weighted mode	3	0.0541011	-0.00822089	0.116423	0.0317969	1.05559	0.991813	1.12347	0.230964	0.293562
GCST90001649	Relative count	TBNK	TB_Trait570	HLA DR+ Natural Killer %Natural Killer || id:ebi-a-GCST90001649	HLA DR+ NK %NK	O15_PREEC_OR_FETGRO.gz	Inverse variance weighted	6	0.0545824	0.00395865	0.105206	0.0258285	1.0561	1.00397	1.11094	0.0345779	0.106881
GCST90001649	Relative count	TBNK	TB_Trait570	HLA DR+ Natural Killer %Natural Killer || id:ebi-a-GCST90001649	HLA DR+ NK %NK	O15_PREEC_OR_FETGRO.gz	MR Egger	6	0.0574484	-0.0306678	0.145565	0.0449572	1.05913	0.969798	1.15669	0.270424	0.326808
GCST90001649	Relative count	TBNK	TB_Trait570	HLA DR+ Natural Killer %Natural Killer || id:ebi-a-GCST90001649	HLA DR+ NK %NK	O15_PREEC_OR_FETGRO.gz	Weighted median	6	0.0536284	-0.00344667	0.110703	0.0291199	1.05509	0.996559	1.11706	0.065528	0.125518
GCST90001649	Relative count	TBNK	TB_Trait570	HLA DR+ Natural Killer %Natural Killer || id:ebi-a-GCST90001649	HLA DR+ NK %NK	O15_PREEC_OR_FETGRO.gz	Weighted mode	6	0.0499096	-0.0120316	0.111851	0.0316027	1.05118	0.98804	1.11835	0.175105	0.240549
GCST90001666	Absolute count	Treg	Treg_Trait579	CD28+ CD45RA+ CD8dim T cell Absolute Count || id:ebi-a-GCST90001666	CD28+ CD45RA+ CD8dim AC	O15_PREEC_OR_FETGRO.gz	Inverse variance weighted	8	0.00717803	0.00126109	0.013095	0.00301884	1.0072	1.00126	1.01318	0.0174191	0.106033
GCST90001666	Absolute count	Treg	Treg_Trait579	CD28+ CD45RA+ CD8dim T cell Absolute Count || id:ebi-a-GCST90001666	CD28+ CD45RA+ CD8dim AC	O15_PREEC_OR_FETGRO.gz	MR Egger	8	0.00824446	0.000876845	0.0156121	0.00375898	1.00828	1.00088	1.01573	0.0707556	0.131819
GCST90001666	Absolute count	Treg	Treg_Trait579	CD28+ CD45RA+ CD8dim T cell Absolute Count || id:ebi-a-GCST90001666	CD28+ CD45RA+ CD8dim AC	O15_PREEC_OR_FETGRO.gz	Weighted median	8	0.00715614	0.00040813	0.0139042	0.00344286	1.00718	1.00041	1.014	0.0376593	0.106881
GCST90001666	Absolute count	Treg	Treg_Trait579	CD28+ CD45RA+ CD8dim T cell Absolute Count || id:ebi-a-GCST90001666	CD28+ CD45RA+ CD8dim AC	O15_PREEC_OR_FETGRO.gz	Weighted mode	8	0.00769357	0.00117999	0.0142072	0.00332326	1.00772	1.00118	1.01431	0.0537836	0.109173
GCST90001687	Absolute count	Treg	Treg_Trait602	CD28- CD8+ T cell Absolute Count || id:ebi-a-GCST90001687	CD28- CD8br AC	O15_PREEC_OR_FETGRO.gz	Inverse variance weighted	3	0.13495	0.0144665	0.255433	0.061471	1.14448	1.01457	1.29102	0.0281393	0.106033
GCST90001687	Absolute count	Treg	Treg_Trait602	CD28- CD8+ T cell Absolute Count || id:ebi-a-GCST90001687	CD28- CD8br AC	O15_PREEC_OR_FETGRO.gz	MR Egger	3	-0.121415	-2.33744	2.09461	1.13063	0.885667	0.0965742	8.12231	0.931896	0.956101
GCST90001687	Absolute count	Treg	Treg_Trait602	CD28- CD8+ T cell Absolute Count || id:ebi-a-GCST90001687	CD28- CD8br AC	O15_PREEC_OR_FETGRO.gz	Weighted median	3	0.134808	-0.00675489	0.276372	0.0722262	1.14432	0.993268	1.31834	0.0619748	0.120408
GCST90001687	Absolute count	Treg	Treg_Trait602	CD28- CD8+ T cell Absolute Count || id:ebi-a-GCST90001687	CD28- CD8br AC	O15_PREEC_OR_FETGRO.gz	Weighted mode	3	0.143182	0.000895875	0.285468	0.0725949	1.15394	1.0009	1.33038	0.18732	0.2526
GCST90001703	MFI	B cell	Bcells.trait137	BAFF-R on IgD+ CD24+ B cell || id:ebi-a-GCST90001703	BAFF-R on IgD+ CD24+	O15_PREEC_OR_FETGRO.gz	Inverse variance weighted	6	0.0308755	0.00106552	0.0606855	0.0152092	1.03136	1.00107	1.06256	0.0423506	0.106881
GCST90001703	MFI	B cell	Bcells.trait137	BAFF-R on IgD+ CD24+ B cell || id:ebi-a-GCST90001703	BAFF-R on IgD+ CD24+	O15_PREEC_OR_FETGRO.gz	MR Egger	6	0.0266834	-0.0207383	0.074105	0.0241947	1.02704	0.979475	1.07692	0.331977	0.389215
GCST90001703	MFI	B cell	Bcells.trait137	BAFF-R on IgD+ CD24+ B cell || id:ebi-a-GCST90001703	BAFF-R on IgD+ CD24+	O15_PREEC_OR_FETGRO.gz	Weighted median	6	0.0286801	-0.00325453	0.0606147	0.0162932	1.0291	0.996751	1.06249	0.0783651	0.142102
GCST90001703	MFI	B cell	Bcells.trait137	BAFF-R on IgD+ CD24+ B cell || id:ebi-a-GCST90001703	BAFF-R on IgD+ CD24+	O15_PREEC_OR_FETGRO.gz	Weighted mode	6	0.0284319	-0.00339844	0.0602623	0.01624	1.02884	0.996607	1.06212	0.140389	0.215329
GCST90001778	MFI	B cell	Bcells.trait490	CD25 on IgD+ CD24+ B cell || id:ebi-a-GCST90001778	CD25 on IgD+ CD24+	O15_PREEC_OR_FETGRO.gz	Inverse variance weighted	3	0.0760248	0.00150465	0.150545	0.0380205	1.07899	1.00151	1.16247	0.0455462	0.106881
GCST90001778	MFI	B cell	Bcells.trait490	CD25 on IgD+ CD24+ B cell || id:ebi-a-GCST90001778	CD25 on IgD+ CD24+	O15_PREEC_OR_FETGRO.gz	MR Egger	3	0.14771	-0.0508887	0.346309	0.101326	1.15918	0.950384	1.41384	0.38277	0.441158
GCST90001778	MFI	B cell	Bcells.trait490	CD25 on IgD+ CD24+ B cell || id:ebi-a-GCST90001778	CD25 on IgD+ CD24+	O15_PREEC_OR_FETGRO.gz	Weighted median	3	0.0941321	0.0121693	0.176095	0.0418178	1.0987	1.01224	1.19255	0.0243851	0.106033
GCST90001778	MFI	B cell	Bcells.trait490	CD25 on IgD+ CD24+ B cell || id:ebi-a-GCST90001778	CD25 on IgD+ CD24+	O15_PREEC_OR_FETGRO.gz	Weighted mode	3	0.100294	0.00774133	0.192847	0.0472209	1.1055	1.00777	1.2127	0.167634	0.237482
GCST90001798	MFI	B cell	Bcells.trait537	CD27 on CD24+ CD27+ B cell || id:ebi-a-GCST90001798	CD27 on CD24+ CD27+	O15_PREEC_OR_FETGRO.gz	Inverse variance weighted	10	-0.0456037	-0.0872746	-0.00393289	0.0212606	0.95542	0.916425	0.996075	0.0319541	0.106881
GCST90001798	MFI	B cell	Bcells.trait537	CD27 on CD24+ CD27+ B cell || id:ebi-a-GCST90001798	CD27 on CD24+ CD27+	O15_PREEC_OR_FETGRO.gz	MR Egger	10	-0.0330164	-0.120373	0.0543398	0.0445695	0.967523	0.88659	1.05584	0.48	0.539504
GCST90001798	MFI	B cell	Bcells.trait537	CD27 on CD24+ CD27+ B cell || id:ebi-a-GCST90001798	CD27 on CD24+ CD27+	O15_PREEC_OR_FETGRO.gz	Weighted median	10	-0.0380995	-0.0888162	0.0126172	0.0258759	0.962617	0.915014	1.0127	0.140914	0.215329
GCST90001798	MFI	B cell	Bcells.trait537	CD27 on CD24+ CD27+ B cell || id:ebi-a-GCST90001798	CD27 on CD24+ CD27+	O15_PREEC_OR_FETGRO.gz	Weighted mode	10	-0.0395551	-0.0918386	0.0127284	0.0266753	0.961217	0.912252	1.01281	0.172265	0.239062
GCST90001808	MFI	B cell	Bcells.trait574	CD27 on switched memory B cell || id:ebi-a-GCST90001808	CD27 on sw mem	O15_PREEC_OR_FETGRO.gz	Inverse variance weighted	10	-0.0436447	-0.0823926	-0.00489684	0.0197693	0.957294	0.92091	0.995115	0.0272653	0.106033
GCST90001808	MFI	B cell	Bcells.trait574	CD27 on switched memory B cell || id:ebi-a-GCST90001808	CD27 on sw mem	O15_PREEC_OR_FETGRO.gz	MR Egger	10	-0.0558972	-0.148669	0.0368742	0.0473323	0.945636	0.861855	1.03756	0.271539	0.326808
GCST90001808	MFI	B cell	Bcells.trait574	CD27 on switched memory B cell || id:ebi-a-GCST90001808	CD27 on sw mem	O15_PREEC_OR_FETGRO.gz	Weighted median	10	-0.0385477	-0.0878013	0.0107058	0.0251294	0.962186	0.915943	1.01076	0.125037	0.207378
GCST90001808	MFI	B cell	Bcells.trait574	CD27 on switched memory B cell || id:ebi-a-GCST90001808	CD27 on sw mem	O15_PREEC_OR_FETGRO.gz	Weighted mode	10	-0.0414365	-0.0915068	0.00863368	0.025546	0.95941	0.912555	1.00867	0.139246	0.215329
GCST90001870	MFI	Myeloid cell	Blue.585.42.MDSC.trait1	CD34 on Hematopoietic Stem Cell || id:ebi-a-GCST90001870	CD34 on HSC	O15_PREEC_OR_FETGRO.gz	Inverse variance weighted	4	0.0773401	0.00785739	0.146823	0.0354503	1.08041	1.00789	1.15815	0.0291357	0.106033
GCST90001870	MFI	Myeloid cell	Blue.585.42.MDSC.trait1	CD34 on Hematopoietic Stem Cell || id:ebi-a-GCST90001870	CD34 on HSC	O15_PREEC_OR_FETGRO.gz	MR Egger	4	0.0592732	-0.318496	0.437043	0.19274	1.06107	0.727242	1.54812	0.78751	0.870742
GCST90001870	MFI	Myeloid cell	Blue.585.42.MDSC.trait1	CD34 on Hematopoietic Stem Cell || id:ebi-a-GCST90001870	CD34 on HSC	O15_PREEC_OR_FETGRO.gz	Weighted median	4	0.0511934	-0.0357698	0.138156	0.0443689	1.05253	0.964862	1.14816	0.248578	0.310597
GCST90001870	MFI	Myeloid cell	Blue.585.42.MDSC.trait1	CD34 on Hematopoietic Stem Cell || id:ebi-a-GCST90001870	CD34 on HSC	O15_PREEC_OR_FETGRO.gz	Weighted mode	4	0.0389606	-0.0750044	0.152926	0.0581454	1.03973	0.927739	1.16524	0.550787	0.613993
GCST90001886	MFI	Treg	Blue.585.42.Treg.trait10	CD28 on CD39+ activated CD4 regulatory T cell || id:ebi-a-GCST90001886	CD28 on CD39+ activated Treg	O15_PREEC_OR_FETGRO.gz	Inverse variance weighted	2	0.121293	0.0140485	0.228538	0.0547168	1.12896	1.01415	1.25676	0.0266403	0.106033
GCST90001887	MFI	Treg	Blue.585.42.Treg.trait11	CD28 on secreting CD4 regulatory T cell || id:ebi-a-GCST90001887	CD28 on secreting Treg	O15_PREEC_OR_FETGRO.gz	Inverse variance weighted	2	0.0927074	0.00192669	0.183488	0.0463167	1.09714	1.00193	1.2014	0.045328	0.106881
GCST90001950	MFI	Myeloid cell	Blue.780.60.MDSC.trait14	CD33 on Granulocytic Myeloid-Derived Suppressor Cells || id:ebi-a-GCST90001950	CD33 on Gr MDSC	O15_PREEC_OR_FETGRO.gz	Inverse variance weighted	3	-0.0395468	-0.0722063	-0.00688727	0.016663	0.961225	0.930339	0.993136	0.0176287	0.106033
GCST90001950	MFI	Myeloid cell	Blue.780.60.MDSC.trait14	CD33 on Granulocytic Myeloid-Derived Suppressor Cells || id:ebi-a-GCST90001950	CD33 on Gr MDSC	O15_PREEC_OR_FETGRO.gz	MR Egger	3	-0.0384694	-0.10134	0.0244014	0.0320769	0.962261	0.903626	1.0247	0.442471	0.501467
GCST90001950	MFI	Myeloid cell	Blue.780.60.MDSC.trait14	CD33 on Granulocytic Myeloid-Derived Suppressor Cells || id:ebi-a-GCST90001950	CD33 on Gr MDSC	O15_PREEC_OR_FETGRO.gz	Weighted median	3	-0.0395133	-0.0727662	-0.00626043	0.0169658	0.961257	0.929818	0.993759	0.0198588	0.106033
GCST90001950	MFI	Myeloid cell	Blue.780.60.MDSC.trait14	CD33 on Granulocytic Myeloid-Derived Suppressor Cells || id:ebi-a-GCST90001950	CD33 on Gr MDSC	O15_PREEC_OR_FETGRO.gz	Weighted mode	3	-0.0394675	-0.0746807	-0.00425435	0.0179659	0.961301	0.92804	0.995755	0.159167	0.230284
GCST90001951	MFI	Myeloid cell	Blue.780.60.MDSC.trait2	CD33 on CD66b++ myeloid cell || id:ebi-a-GCST90001951	CD33 on CD66b++ myeloid cell	O15_PREEC_OR_FETGRO.gz	Inverse variance weighted	4	-0.0357023	-0.0634852	-0.00791929	0.014175	0.964928	0.938488	0.992112	0.0117795	0.106033
GCST90001951	MFI	Myeloid cell	Blue.780.60.MDSC.trait2	CD33 on CD66b++ myeloid cell || id:ebi-a-GCST90001951	CD33 on CD66b++ myeloid cell	O15_PREEC_OR_FETGRO.gz	MR Egger	4	-0.0268961	-0.0778799	0.0240878	0.0260122	0.973462	0.925076	1.02438	0.409791	0.468333
GCST90001951	MFI	Myeloid cell	Blue.780.60.MDSC.trait2	CD33 on CD66b++ myeloid cell || id:ebi-a-GCST90001951	CD33 on CD66b++ myeloid cell	O15_PREEC_OR_FETGRO.gz	Weighted median	4	-0.0337094	-0.0631944	-0.00422448	0.0150433	0.966852	0.938761	0.995784	0.0250377	0.106033
GCST90001951	MFI	Myeloid cell	Blue.780.60.MDSC.trait2	CD33 on CD66b++ myeloid cell || id:ebi-a-GCST90001951	CD33 on CD66b++ myeloid cell	O15_PREEC_OR_FETGRO.gz	Weighted mode	4	-0.0332302	-0.0653725	-0.00108791	0.0163991	0.967316	0.936718	0.998913	0.135823	0.214789
GCST90001952	MFI	Myeloid cell	Blue.780.60.MDSC.trait3	CD33 on Monocytic Myeloid-Derived Suppressor Cells || id:ebi-a-GCST90001952	CD33 on Mo MDSC	O15_PREEC_OR_FETGRO.gz	Inverse variance weighted	4	-0.0237463	-0.0473801	-0.000112484	0.0120581	0.976533	0.953725	0.999888	0.0489154	0.106881
GCST90001952	MFI	Myeloid cell	Blue.780.60.MDSC.trait3	CD33 on Monocytic Myeloid-Derived Suppressor Cells || id:ebi-a-GCST90001952	CD33 on Mo MDSC	O15_PREEC_OR_FETGRO.gz	MR Egger	4	-0.0345321	-0.0769759	0.0079117	0.021655	0.966057	0.925912	1.00794	0.251834	0.310775
GCST90001952	MFI	Myeloid cell	Blue.780.60.MDSC.trait3	CD33 on Monocytic Myeloid-Derived Suppressor Cells || id:ebi-a-GCST90001952	CD33 on Mo MDSC	O15_PREEC_OR_FETGRO.gz	Weighted median	4	-0.0270861	-0.0519939	-0.00217835	0.012708	0.973277	0.949335	0.997824	0.0330549	0.106881
GCST90001952	MFI	Myeloid cell	Blue.780.60.MDSC.trait3	CD33 on Monocytic Myeloid-Derived Suppressor Cells || id:ebi-a-GCST90001952	CD33 on Mo MDSC	O15_PREEC_OR_FETGRO.gz	Weighted mode	4	-0.0272737	-0.0527322	-0.00181512	0.0129891	0.973095	0.948634	0.998187	0.126596	0.207435
GCST90001953	MFI	Myeloid cell	Blue.780.60.MDSC.trait4	CD33 on CD33dim HLA DR- || id:ebi-a-GCST90001953	CD33 on CD33dim HLA DR-	O15_PREEC_OR_FETGRO.gz	Inverse variance weighted	6	-0.0274757	-0.0510255	-0.00392584	0.0120152	0.972898	0.950254	0.996082	0.0222111	0.106033
GCST90001953	MFI	Myeloid cell	Blue.780.60.MDSC.trait4	CD33 on CD33dim HLA DR- || id:ebi-a-GCST90001953	CD33 on CD33dim HLA DR-	O15_PREEC_OR_FETGRO.gz	MR Egger	6	-0.025205	-0.0695194	0.0191095	0.0226094	0.97511	0.932842	1.01929	0.327396	0.387181
GCST90001953	MFI	Myeloid cell	Blue.780.60.MDSC.trait4	CD33 on CD33dim HLA DR- || id:ebi-a-GCST90001953	CD33 on CD33dim HLA DR-	O15_PREEC_OR_FETGRO.gz	Weighted median	6	-0.027564	-0.0519591	-0.00316895	0.0124465	0.972812	0.949368	0.996836	0.0267871	0.106033
GCST90001953	MFI	Myeloid cell	Blue.780.60.MDSC.trait4	CD33 on CD33dim HLA DR- || id:ebi-a-GCST90001953	CD33 on CD33dim HLA DR-	O15_PREEC_OR_FETGRO.gz	Weighted mode	6	-0.0277451	-0.0522338	-0.00325643	0.0124942	0.972636	0.949107	0.996749	0.0770667	0.141636
GCST90001954	MFI	Myeloid cell	Blue.780.60.MDSC.trait6	CD33 on basophil || id:ebi-a-GCST90001954	CD33 on basophil	O15_PREEC_OR_FETGRO.gz	Inverse variance weighted	7	-0.0239829	-0.0477481	-0.000217738	0.0121251	0.976302	0.953374	0.999782	0.0479335	0.106881
GCST90001954	MFI	Myeloid cell	Blue.780.60.MDSC.trait6	CD33 on basophil || id:ebi-a-GCST90001954	CD33 on basophil	O15_PREEC_OR_FETGRO.gz	MR Egger	7	-0.0488335	-0.102669	0.00500191	0.027467	0.95234	0.902426	1.00501	0.135562	0.214789
GCST90001954	MFI	Myeloid cell	Blue.780.60.MDSC.trait6	CD33 on basophil || id:ebi-a-GCST90001954	CD33 on basophil	O15_PREEC_OR_FETGRO.gz	Weighted median	7	-0.0287784	-0.0540795	-0.00347723	0.0129087	0.971632	0.947357	0.996529	0.0257893	0.106033
GCST90001954	MFI	Myeloid cell	Blue.780.60.MDSC.trait6	CD33 on basophil || id:ebi-a-GCST90001954	CD33 on basophil	O15_PREEC_OR_FETGRO.gz	Weighted mode	7	-0.0290563	-0.0527243	-0.0053883	0.0120755	0.971362	0.948641	0.994626	0.0528454	0.108894
GCST90001959	MFI	TBNK	Blue.780.60.TBNK.trait3	CD4 on HLA DR+ CD4+ T cell || id:ebi-a-GCST90001959	CD4 on HLA DR+ CD4+	O15_PREEC_OR_FETGRO.gz	Inverse variance weighted	2	0.143258	0.0199757	0.266541	0.0628992	1.15403	1.02018	1.30544	0.0227514	0.106033
GCST90001973	Morphological parameter	TBNK	FSC.TBNK.trait4	FSC-A on CD4+ T cell || id:ebi-a-GCST90001973	FSC-A on CD4+	O15_PREEC_OR_FETGRO.gz	Inverse variance weighted	3	-0.139649	-0.26355	-0.0157467	0.0632152	0.869664	0.768319	0.984377	0.0271679	0.106033
GCST90001973	Morphological parameter	TBNK	FSC.TBNK.trait4	FSC-A on CD4+ T cell || id:ebi-a-GCST90001973	FSC-A on CD4+	O15_PREEC_OR_FETGRO.gz	MR Egger	3	-0.00596147	-1.61045	1.59853	0.818618	0.994056	0.199797	4.94575	0.995364	0.995364
GCST90001973	Morphological parameter	TBNK	FSC.TBNK.trait4	FSC-A on CD4+ T cell || id:ebi-a-GCST90001973	FSC-A on CD4+	O15_PREEC_OR_FETGRO.gz	Weighted median	3	-0.151464	-0.29677	-0.00615849	0.0741355	0.859449	0.743215	0.99386	0.0410454	0.106881
GCST90001973	Morphological parameter	TBNK	FSC.TBNK.trait4	FSC-A on CD4+ T cell || id:ebi-a-GCST90001973	FSC-A on CD4+	O15_PREEC_OR_FETGRO.gz	Weighted mode	3	-0.17521	-0.33031	-0.0201107	0.0791325	0.83928	0.718701	0.98009	0.157239	0.230284
GCST90001979	MFI	Monocyte	mono.trait1	CD16 on CD14- CD16+ monocyte || id:ebi-a-GCST90001979	CD16 on CD14- CD16+ monocyte	O15_PREEC_OR_FETGRO.gz	Inverse variance weighted	8	0.0375649	0.00447911	0.0706507	0.0168805	1.03828	1.00449	1.07321	0.0260583	0.106033
GCST90001979	MFI	Monocyte	mono.trait1	CD16 on CD14- CD16+ monocyte || id:ebi-a-GCST90001979	CD16 on CD14- CD16+ monocyte	O15_PREEC_OR_FETGRO.gz	MR Egger	8	0.0372323	-0.0123868	0.0868513	0.0253159	1.03793	0.98769	1.09073	0.191774	0.253217
GCST90001979	MFI	Monocyte	mono.trait1	CD16 on CD14- CD16+ monocyte || id:ebi-a-GCST90001979	CD16 on CD14- CD16+ monocyte	O15_PREEC_OR_FETGRO.gz	Weighted median	8	0.0371326	0.000662237	0.073603	0.0186073	1.03783	1.00066	1.07638	0.0459786	0.106881
GCST90001979	MFI	Monocyte	mono.trait1	CD16 on CD14- CD16+ monocyte || id:ebi-a-GCST90001979	CD16 on CD14- CD16+ monocyte	O15_PREEC_OR_FETGRO.gz	Weighted mode	8	0.0350252	-0.00294627	0.0729967	0.0193732	1.03565	0.997058	1.07573	0.11356	0.198002
GCST90002001	MFI	Monocyte	mono.trait42	CD64 on CD14- CD16- || id:ebi-a-GCST90002001	CD64 on CD14- CD16-	O15_PREEC_OR_FETGRO.gz	Inverse variance weighted	3	0.0965646	0.00376901	0.18936	0.0473447	1.10138	1.00378	1.20848	0.0413894	0.106881
GCST90002001	MFI	Monocyte	mono.trait42	CD64 on CD14- CD16- || id:ebi-a-GCST90002001	CD64 on CD14- CD16-	O15_PREEC_OR_FETGRO.gz	MR Egger	3	0.23023	-0.0082974	0.468757	0.121698	1.25889	0.991737	1.59801	0.309562	0.369302
GCST90002001	MFI	Monocyte	mono.trait42	CD64 on CD14- CD16- || id:ebi-a-GCST90002001	CD64 on CD14- CD16-	O15_PREEC_OR_FETGRO.gz	Weighted median	3	0.0877939	-0.0238232	0.199411	0.0569475	1.09176	0.976458	1.22068	0.123155	0.206779
GCST90002001	MFI	Monocyte	mono.trait42	CD64 on CD14- CD16- || id:ebi-a-GCST90002001	CD64 on CD14- CD16-	O15_PREEC_OR_FETGRO.gz	Weighted mode	3	0.144403	0.0235875	0.265218	0.0616404	1.15535	1.02387	1.30371	0.143899	0.217448
GCST90002005	MFI	Monocyte	mono.trait47	CD16 on CD14+ CD16+ monocyte || id:ebi-a-GCST90002005	CD16 on CD14+ CD16+ monocyte	O15_PREEC_OR_FETGRO.gz	Inverse variance weighted	5	0.0560648	0.0081732	0.103956	0.0244345	1.05767	1.00821	1.10955	0.0217621	0.106033
GCST90002005	MFI	Monocyte	mono.trait47	CD16 on CD14+ CD16+ monocyte || id:ebi-a-GCST90002005	CD16 on CD14+ CD16+ monocyte	O15_PREEC_OR_FETGRO.gz	MR Egger	5	0.0107258	-0.10277	0.124222	0.0579063	1.01078	0.902334	1.13227	0.864866	0.933506
GCST90002005	MFI	Monocyte	mono.trait47	CD16 on CD14+ CD16+ monocyte || id:ebi-a-GCST90002005	CD16 on CD14+ CD16+ monocyte	O15_PREEC_OR_FETGRO.gz	Weighted median	5	0.054373	0.00301792	0.105728	0.0262016	1.05588	1.00302	1.11152	0.0379698	0.106881
GCST90002005	MFI	Monocyte	mono.trait47	CD16 on CD14+ CD16+ monocyte || id:ebi-a-GCST90002005	CD16 on CD14+ CD16+ monocyte	O15_PREEC_OR_FETGRO.gz	Weighted mode	5	0.0448544	-0.00581099	0.0955197	0.0258497	1.04588	0.994206	1.10023	0.15772	0.230284
GCST90002011	MFI	Monocyte	mono.trait6	CD64 on CD14+ CD16+ monocyte || id:ebi-a-GCST90002011	CD64 on CD14+ CD16+ monocyte	O15_PREEC_OR_FETGRO.gz	Inverse variance weighted	2	0.366488	0.179186	0.55379	0.0955622	1.44266	1.19624	1.73984	0.000125526	0.0170715
GCST90002029	MFI	Treg	Red.660.20.Treg.trait1	CD39 on CD39+ CD8+ T cell || id:ebi-a-GCST90002029	CD39 on CD39+ CD8br	O15_PREEC_OR_FETGRO.gz	Inverse variance weighted	2	-0.139494	-0.24888	-0.0301068	0.0558096	0.869799	0.779673	0.970342	0.0124384	0.106033
GCST90002074	Morphological parameter	TBNK	SSC.TBNK.trait1	SSC-A on CD14+ monocyte || id:ebi-a-GCST90002074	SSC-A on CD14+ monocyte	O15_PREEC_OR_FETGRO.gz	Inverse variance weighted	5	-0.0688104	-0.12222	-0.0154012	0.0272496	0.933504	0.884954	0.984717	0.0115636	0.106033
GCST90002074	Morphological parameter	TBNK	SSC.TBNK.trait1	SSC-A on CD14+ monocyte || id:ebi-a-GCST90002074	SSC-A on CD14+ monocyte	O15_PREEC_OR_FETGRO.gz	MR Egger	5	-0.010889	-0.102543	0.0807654	0.0467624	0.98917	0.902539	1.08412	0.830855	0.91126
GCST90002074	Morphological parameter	TBNK	SSC.TBNK.trait1	SSC-A on CD14+ monocyte || id:ebi-a-GCST90002074	SSC-A on CD14+ monocyte	O15_PREEC_OR_FETGRO.gz	Weighted median	5	-0.066701	-0.12346	-0.00994195	0.0289587	0.935475	0.883857	0.990107	0.0212612	0.106033
GCST90002074	Morphological parameter	TBNK	SSC.TBNK.trait1	SSC-A on CD14+ monocyte || id:ebi-a-GCST90002074	SSC-A on CD14+ monocyte	O15_PREEC_OR_FETGRO.gz	Weighted mode	5	-0.0622037	-0.121459	-0.00294836	0.0302323	0.939691	0.885627	0.997056	0.108758	0.192091
GCST90002100	MFI	Maturation stages of T cell	Violet.450.50.MT.trait3	CD45RA on naive CD8+ T cell || id:ebi-a-GCST90002100	CD45RA on naive CD8br	O15_PREEC_OR_FETGRO.gz	Inverse variance weighted	2	-0.104269	-0.201818	-0.00672043	0.0497697	0.900983	0.817244	0.993302	0.0361683	0.106881
GCST90002104	MFI	cDC	Violet.510.50.cDC.trait2	HLA DR on myeloid Dendritic Cell || id:ebi-a-GCST90002104	HLA DR on myeloid DC	O15_PREEC_OR_FETGRO.gz	Inverse variance weighted	6	0.0564776	0.0209008	0.0920545	0.0181514	1.0581	1.02112	1.09642	0.00186159	0.0580277
GCST90002104	MFI	cDC	Violet.510.50.cDC.trait2	HLA DR on myeloid Dendritic Cell || id:ebi-a-GCST90002104	HLA DR on myeloid DC	O15_PREEC_OR_FETGRO.gz	MR Egger	6	0.0684855	-0.0111012	0.148072	0.0406055	1.07089	0.98896	1.1596	0.166956	0.237482
GCST90002104	MFI	cDC	Violet.510.50.cDC.trait2	HLA DR on myeloid Dendritic Cell || id:ebi-a-GCST90002104	HLA DR on myeloid DC	O15_PREEC_OR_FETGRO.gz	Weighted median	6	0.0589695	0.0203067	0.0976324	0.0197259	1.06074	1.02051	1.10256	0.00279487	0.0580277
GCST90002104	MFI	cDC	Violet.510.50.cDC.trait2	HLA DR on myeloid Dendritic Cell || id:ebi-a-GCST90002104	HLA DR on myeloid DC	O15_PREEC_OR_FETGRO.gz	Weighted mode	6	0.0588915	0.0176733	0.10011	0.0210297	1.06066	1.01783	1.10529	0.0379758	0.106881
GCST90002105	MFI	cDC	Violet.510.50.cDC.trait3	HLA DR on plasmacytoid Dendritic Cell || id:ebi-a-GCST90002105	HLA DR on plasmacytoid DC	O15_PREEC_OR_FETGRO.gz	Inverse variance weighted	8	0.034585	0.00732929	0.0618406	0.013906	1.03519	1.00736	1.06379	0.0128803	0.106033
GCST90002105	MFI	cDC	Violet.510.50.cDC.trait3	HLA DR on plasmacytoid Dendritic Cell || id:ebi-a-GCST90002105	HLA DR on plasmacytoid DC	O15_PREEC_OR_FETGRO.gz	MR Egger	8	0.032019	-0.0176931	0.0817312	0.0253633	1.03254	0.982462	1.08516	0.253647	0.310775
GCST90002105	MFI	cDC	Violet.510.50.cDC.trait3	HLA DR on plasmacytoid Dendritic Cell || id:ebi-a-GCST90002105	HLA DR on plasmacytoid DC	O15_PREEC_OR_FETGRO.gz	Weighted median	8	0.0414101	0.0109203	0.0719	0.0155561	1.04228	1.01098	1.07455	0.00776793	0.106033
GCST90002105	MFI	cDC	Violet.510.50.cDC.trait3	HLA DR on plasmacytoid Dendritic Cell || id:ebi-a-GCST90002105	HLA DR on plasmacytoid DC	O15_PREEC_OR_FETGRO.gz	Weighted mode	8	0.0432346	0.0143071	0.072162	0.0147589	1.04418	1.01441	1.07483	0.0220434	0.106033
GCST90002106	MFI	cDC	Violet.510.50.cDC.trait4	HLA DR on Dendritic Cell || id:ebi-a-GCST90002106	HLA DR on DC	O15_PREEC_OR_FETGRO.gz	Inverse variance weighted	7	0.052221	0.0226277	0.0818142	0.0150986	1.05361	1.02289	1.08525	0.000542874	0.0369154
GCST90002106	MFI	cDC	Violet.510.50.cDC.trait4	HLA DR on Dendritic Cell || id:ebi-a-GCST90002106	HLA DR on DC	O15_PREEC_OR_FETGRO.gz	MR Egger	7	0.038581	-0.0164881	0.0936501	0.0280965	1.03933	0.983647	1.09818	0.228082	0.292633
GCST90002106	MFI	cDC	Violet.510.50.cDC.trait4	HLA DR on Dendritic Cell || id:ebi-a-GCST90002106	HLA DR on DC	O15_PREEC_OR_FETGRO.gz	Weighted median	7	0.0482374	0.0163943	0.0800805	0.0162465	1.04942	1.01653	1.08337	0.00298672	0.0580277
GCST90002106	MFI	cDC	Violet.510.50.cDC.trait4	HLA DR on Dendritic Cell || id:ebi-a-GCST90002106	HLA DR on DC	O15_PREEC_OR_FETGRO.gz	Weighted mode	7	0.0479707	0.0149301	0.0810113	0.0168574	1.04914	1.01504	1.08438	0.0293478	0.106033
GCST90001426	Relative count	B cell	BC_Trait48	IgD- CD38dim B cell %lymphocyte || id:ebi-a-GCST90001426	IgD- CD38dim %lymphocyte	O15_PRE_OR_ECLAMPSIA.gz	Inverse variance weighted	2	0.214149	0.0302987	0.397999	0.0938011	1.23881	1.03076	1.48884	0.0224298	0.0712071
GCST90001458	Absolute count	cDC	f_DC_Trait502	Myeloid Dendritic Cell Absolute Count || id:ebi-a-GCST90001458	Myeloid DC AC	O15_PRE_OR_ECLAMPSIA.gz	Inverse variance weighted	3	-0.0822694	-0.157129	-0.00741001	0.0381936	0.921024	0.854594	0.992617	0.0312392	0.0712071
GCST90001458	Absolute count	cDC	f_DC_Trait502	Myeloid Dendritic Cell Absolute Count || id:ebi-a-GCST90001458	Myeloid DC AC	O15_PRE_OR_ECLAMPSIA.gz	MR Egger	3	-0.0993214	-0.289415	0.0907726	0.0969867	0.905452	0.748701	1.09502	0.492429	0.50337
GCST90001458	Absolute count	cDC	f_DC_Trait502	Myeloid Dendritic Cell Absolute Count || id:ebi-a-GCST90001458	Myeloid DC AC	O15_PRE_OR_ECLAMPSIA.gz	Weighted median	3	-0.0894033	-0.16788	-0.0109266	0.0400391	0.914477	0.845455	0.989133	0.0255556	0.0712071
GCST90001458	Absolute count	cDC	f_DC_Trait502	Myeloid Dendritic Cell Absolute Count || id:ebi-a-GCST90001458	Myeloid DC AC	O15_PRE_OR_ECLAMPSIA.gz	Weighted mode	3	-0.0909418	-0.176539	-0.00534484	0.0436719	0.913071	0.838166	0.994669	0.172739	0.213929
GCST90001459	Relative count	cDC	f_DC_Trait503	Myeloid Dendritic Cell %Dendritic Cell || id:ebi-a-GCST90001459	Myeloid DC %DC	O15_PRE_OR_ECLAMPSIA.gz	Inverse variance weighted	2	-0.0958011	-0.177973	-0.0136294	0.0419244	0.908645	0.836965	0.986463	0.0223073	0.0712071
GCST90001462	Absolute count	cDC	f_DC_Trait508	CD62L- Dendritic Cell Absolute Count || id:ebi-a-GCST90001462	CD62L- DC AC	O15_PRE_OR_ECLAMPSIA.gz	Inverse variance weighted	4	-0.0739036	-0.137352	-0.0104554	0.0323715	0.928761	0.871663	0.989599	0.0224315	0.0712071
GCST90001462	Absolute count	cDC	f_DC_Trait508	CD62L- Dendritic Cell Absolute Count || id:ebi-a-GCST90001462	CD62L- DC AC	O15_PRE_OR_ECLAMPSIA.gz	MR Egger	4	-0.0821405	-0.24432	0.0800387	0.0827445	0.921143	0.783237	1.08333	0.425469	0.445593
GCST90001462	Absolute count	cDC	f_DC_Trait508	CD62L- Dendritic Cell Absolute Count || id:ebi-a-GCST90001462	CD62L- DC AC	O15_PRE_OR_ECLAMPSIA.gz	Weighted median	4	-0.0790697	-0.144455	-0.0136843	0.0333599	0.923976	0.865494	0.986409	0.0177783	0.0712071
GCST90001462	Absolute count	cDC	f_DC_Trait508	CD62L- Dendritic Cell Absolute Count || id:ebi-a-GCST90001462	CD62L- DC AC	O15_PRE_OR_ECLAMPSIA.gz	Weighted mode	4	-0.0797066	-0.147674	-0.0117392	0.0346773	0.923387	0.862712	0.988329	0.10513	0.146804
GCST90001464	Absolute count	cDC	f_DC_Trait512	CD86+ myeloid Dendritic Cell Absolute Count || id:ebi-a-GCST90001464	CD86+ myeloid DC AC	O15_PRE_OR_ECLAMPSIA.gz	Inverse variance weighted	4	-0.0704968	-0.130531	-0.0104627	0.0306297	0.931931	0.877629	0.989592	0.0213585	0.0712071
GCST90001464	Absolute count	cDC	f_DC_Trait512	CD86+ myeloid Dendritic Cell Absolute Count || id:ebi-a-GCST90001464	CD86+ myeloid DC AC	O15_PRE_OR_ECLAMPSIA.gz	MR Egger	4	-0.0752428	-0.218201	0.0677159	0.0729381	0.927518	0.803963	1.07006	0.410679	0.433028
GCST90001464	Absolute count	cDC	f_DC_Trait512	CD86+ myeloid Dendritic Cell Absolute Count || id:ebi-a-GCST90001464	CD86+ myeloid DC AC	O15_PRE_OR_ECLAMPSIA.gz	Weighted median	4	-0.0739483	-0.137218	-0.0106791	0.0322802	0.92872	0.871781	0.989378	0.0219734	0.0712071
GCST90001464	Absolute count	cDC	f_DC_Trait512	CD86+ myeloid Dendritic Cell Absolute Count || id:ebi-a-GCST90001464	CD86+ myeloid DC AC	O15_PRE_OR_ECLAMPSIA.gz	Weighted mode	4	-0.0743719	-0.139609	-0.00913515	0.0332841	0.928326	0.869698	0.990906	0.111534	0.151646
GCST90001465	Relative count	cDC	f_DC_Trait513	CD86+ myeloid Dendritic Cell %Dendritic Cell || id:ebi-a-GCST90001465	CD86+ myeloid DC %DC	O15_PRE_OR_ECLAMPSIA.gz	Inverse variance weighted	4	-0.0718172	-0.132456	-0.0111789	0.0309379	0.930701	0.875942	0.988883	0.0202689	0.0712071
GCST90001465	Relative count	cDC	f_DC_Trait513	CD86+ myeloid Dendritic Cell %Dendritic Cell || id:ebi-a-GCST90001465	CD86+ myeloid DC %DC	O15_PRE_OR_ECLAMPSIA.gz	MR Egger	4	-0.0761976	-0.215159	0.0627642	0.0708989	0.926633	0.806413	1.06478	0.39494	0.425109
GCST90001465	Relative count	cDC	f_DC_Trait513	CD86+ myeloid Dendritic Cell %Dendritic Cell || id:ebi-a-GCST90001465	CD86+ myeloid DC %DC	O15_PRE_OR_ECLAMPSIA.gz	Weighted median	4	-0.0742008	-0.13794	-0.0104619	0.0325198	0.928485	0.871151	0.989593	0.0225066	0.0712071
GCST90001465	Relative count	cDC	f_DC_Trait513	CD86+ myeloid Dendritic Cell %Dendritic Cell || id:ebi-a-GCST90001465	CD86+ myeloid DC %DC	O15_PRE_OR_ECLAMPSIA.gz	Weighted mode	4	-0.0746046	-0.14198	-0.00722944	0.0343751	0.92811	0.867639	0.992797	0.118422	0.158236
GCST90001468	Absolute count	cDC	f_DC_Trait516	CD62L- myeloid Dendritic Cell Absolute Count || id:ebi-a-GCST90001468	CD62L- myeloid DC AC	O15_PRE_OR_ECLAMPSIA.gz	Inverse variance weighted	6	-0.0630877	-0.121198	-0.00497716	0.0296483	0.938861	0.885858	0.995035	0.0333476	0.072801
GCST90001468	Absolute count	cDC	f_DC_Trait516	CD62L- myeloid Dendritic Cell Absolute Count || id:ebi-a-GCST90001468	CD62L- myeloid DC AC	O15_PRE_OR_ECLAMPSIA.gz	MR Egger	6	-0.0632394	-0.209253	0.0827742	0.0744967	0.938719	0.81119	1.0863	0.44376	0.46163
GCST90001468	Absolute count	cDC	f_DC_Trait516	CD62L- myeloid Dendritic Cell Absolute Count || id:ebi-a-GCST90001468	CD62L- myeloid DC AC	O15_PRE_OR_ECLAMPSIA.gz	Weighted median	6	-0.073608	-0.137904	-0.00931212	0.032804	0.929036	0.871182	0.990731	0.0248407	0.0712071
GCST90001468	Absolute count	cDC	f_DC_Trait516	CD62L- myeloid Dendritic Cell Absolute Count || id:ebi-a-GCST90001468	CD62L- myeloid DC AC	O15_PRE_OR_ECLAMPSIA.gz	Weighted mode	6	-0.0742486	-0.137659	-0.0108383	0.0323522	0.928441	0.871396	0.98922	0.0702087	0.108823
GCST90001469	Relative count	cDC	f_DC_Trait517	CD62L- myeloid Dendritic Cell %Dendritic Cell || id:ebi-a-GCST90001469	CD62L- myeloid DC %DC	O15_PRE_OR_ECLAMPSIA.gz	Inverse variance weighted	5	-0.0695622	-0.127837	-0.0112878	0.0297318	0.932802	0.879997	0.988776	0.0193016	0.0712071
GCST90001469	Relative count	cDC	f_DC_Trait517	CD62L- myeloid Dendritic Cell %Dendritic Cell || id:ebi-a-GCST90001469	CD62L- myeloid DC %DC	O15_PRE_OR_ECLAMPSIA.gz	MR Egger	5	-0.0783066	-0.220996	0.0643832	0.0728009	0.924681	0.80172	1.0665	0.360898	0.393938
GCST90001469	Relative count	cDC	f_DC_Trait517	CD62L- myeloid Dendritic Cell %Dendritic Cell || id:ebi-a-GCST90001469	CD62L- myeloid DC %DC	O15_PRE_OR_ECLAMPSIA.gz	Weighted median	5	-0.0726705	-0.134335	-0.0110062	0.0314614	0.929907	0.874297	0.989054	0.0208974	0.0712071
GCST90001469	Relative count	cDC	f_DC_Trait517	CD62L- myeloid Dendritic Cell %Dendritic Cell || id:ebi-a-GCST90001469	CD62L- myeloid DC %DC	O15_PRE_OR_ECLAMPSIA.gz	Weighted mode	5	-0.0723475	-0.134119	-0.0105757	0.0315162	0.930208	0.874486	0.98948	0.0833448	0.120733
GCST90001472	Absolute count	cDC	f_DC_Trait520	CD62L- CD86+ myeloid Dendritic Cell Absolute Count || id:ebi-a-GCST90001472	CD62L- CD86+ myeloid DC AC	O15_PRE_OR_ECLAMPSIA.gz	Inverse variance weighted	4	-0.0620834	-0.114808	-0.00935837	0.0269005	0.939805	0.891537	0.990685	0.0210054	0.0712071
GCST90001472	Absolute count	cDC	f_DC_Trait520	CD62L- CD86+ myeloid Dendritic Cell Absolute Count || id:ebi-a-GCST90001472	CD62L- CD86+ myeloid DC AC	O15_PRE_OR_ECLAMPSIA.gz	MR Egger	4	-0.0674336	-0.193656	0.0587884	0.0643989	0.93479	0.823942	1.06055	0.404935	0.432862
GCST90001472	Absolute count	cDC	f_DC_Trait520	CD62L- CD86+ myeloid Dendritic Cell Absolute Count || id:ebi-a-GCST90001472	CD62L- CD86+ myeloid DC AC	O15_PRE_OR_ECLAMPSIA.gz	Weighted median	4	-0.0649429	-0.120591	-0.00929478	0.0283919	0.937121	0.886396	0.990748	0.022174	0.0712071
GCST90001472	Absolute count	cDC	f_DC_Trait520	CD62L- CD86+ myeloid Dendritic Cell Absolute Count || id:ebi-a-GCST90001472	CD62L- CD86+ myeloid DC AC	O15_PRE_OR_ECLAMPSIA.gz	Weighted mode	4	-0.0651306	-0.121821	-0.0084399	0.0289239	0.936945	0.885306	0.991596	0.109755	0.150549
GCST90001473	Relative count	cDC	f_DC_Trait521	CD62L- CD86+ myeloid Dendritic Cell %Dendritic Cell || id:ebi-a-GCST90001473	CD62L- CD86+ myeloid DC %DC	O15_PRE_OR_ECLAMPSIA.gz	Inverse variance weighted	5	-0.0586863	-0.110874	-0.00649862	0.0266263	0.943003	0.895052	0.993522	0.0275196	0.0712071
GCST90001473	Relative count	cDC	f_DC_Trait521	CD62L- CD86+ myeloid Dendritic Cell %Dendritic Cell || id:ebi-a-GCST90001473	CD62L- CD86+ myeloid DC %DC	O15_PRE_OR_ECLAMPSIA.gz	MR Egger	5	-0.0644762	-0.187186	0.0582338	0.0626072	0.937558	0.829289	1.05996	0.378841	0.410632
GCST90001473	Relative count	cDC	f_DC_Trait521	CD62L- CD86+ myeloid Dendritic Cell %Dendritic Cell || id:ebi-a-GCST90001473	CD62L- CD86+ myeloid DC %DC	O15_PRE_OR_ECLAMPSIA.gz	Weighted median	5	-0.0643726	-0.118466	-0.0102793	0.0275986	0.937656	0.888282	0.989773	0.0196766	0.0712071
GCST90001473	Relative count	cDC	f_DC_Trait521	CD62L- CD86+ myeloid Dendritic Cell %Dendritic Cell || id:ebi-a-GCST90001473	CD62L- CD86+ myeloid DC %DC	O15_PRE_OR_ECLAMPSIA.gz	Weighted mode	5	-0.0655369	-0.12119	-0.00988351	0.0283946	0.936564	0.885865	0.990165	0.0822058	0.120207
GCST90001478	Relative count	Treg	f_Treg_Trait501	CD4 regulatory T cell %CD4+ T cell || id:ebi-a-GCST90001478	CD4 Treg %CD4	O15_PRE_OR_ECLAMPSIA.gz	Inverse variance weighted	2	0.23868	0.000496245	0.476864	0.121522	1.26957	1.0005	1.61101	0.0495204	0.088226
GCST90001507	Absolute count	Treg	f_Treg_Trait536	CD25++ CD45RA+ CD4 not regulatory T cell Absolute Count || id:ebi-a-GCST90001507	CD25hi CD45RA+ CD4 not Treg AC	O15_PRE_OR_ECLAMPSIA.gz	Inverse variance weighted	3	-0.0867335	-0.16974	-0.00372713	0.0423502	0.916921	0.843884	0.99628	0.0405593	0.0770438
GCST90001507	Absolute count	Treg	f_Treg_Trait536	CD25++ CD45RA+ CD4 not regulatory T cell Absolute Count || id:ebi-a-GCST90001507	CD25hi CD45RA+ CD4 not Treg AC	O15_PRE_OR_ECLAMPSIA.gz	MR Egger	3	-0.0725704	-0.211989	0.0668482	0.0711319	0.93	0.808974	1.06913	0.493628	0.50337
GCST90001507	Absolute count	Treg	f_Treg_Trait536	CD25++ CD45RA+ CD4 not regulatory T cell Absolute Count || id:ebi-a-GCST90001507	CD25hi CD45RA+ CD4 not Treg AC	O15_PRE_OR_ECLAMPSIA.gz	Weighted median	3	-0.0859384	-0.179274	0.00739761	0.0476204	0.917651	0.835876	1.00743	0.0711287	0.109158
GCST90001507	Absolute count	Treg	f_Treg_Trait536	CD25++ CD45RA+ CD4 not regulatory T cell Absolute Count || id:ebi-a-GCST90001507	CD25hi CD45RA+ CD4 not Treg AC	O15_PRE_OR_ECLAMPSIA.gz	Weighted mode	3	-0.0840048	-0.186921	0.018911	0.052508	0.919427	0.82951	1.01909	0.250763	0.290062
GCST90001546	Relative count	Maturation stages of T cell	MT_Trait512	Terminally Differentiated CD4+ T cell %CD4+ T cell || id:ebi-a-GCST90001546	TD CD4+ %CD4+	O15_PRE_OR_ECLAMPSIA.gz	Inverse variance weighted	4	-0.194202	-0.320684	-0.0677194	0.0645318	0.823492	0.725652	0.934523	0.00261768	0.0312108
GCST90001546	Relative count	Maturation stages of T cell	MT_Trait512	Terminally Differentiated CD4+ T cell %CD4+ T cell || id:ebi-a-GCST90001546	TD CD4+ %CD4+	O15_PRE_OR_ECLAMPSIA.gz	MR Egger	4	-0.293356	-0.699514	0.112803	0.207224	0.745757	0.496827	1.11941	0.292535	0.333404
GCST90001546	Relative count	Maturation stages of T cell	MT_Trait512	Terminally Differentiated CD4+ T cell %CD4+ T cell || id:ebi-a-GCST90001546	TD CD4+ %CD4+	O15_PRE_OR_ECLAMPSIA.gz	Weighted median	4	-0.264416	-0.38902	-0.139812	0.0635736	0.767654	0.677721	0.869522	3.19e-05	0.00164817
GCST90001546	Relative count	Maturation stages of T cell	MT_Trait512	Terminally Differentiated CD4+ T cell %CD4+ T cell || id:ebi-a-GCST90001546	TD CD4+ %CD4+	O15_PRE_OR_ECLAMPSIA.gz	Weighted mode	4	-0.242797	-0.381746	-0.103848	0.0708924	0.784431	0.682668	0.901363	0.0416943	0.0778628
GCST90001573	Relative count	Maturation stages of T cell	MT_Trait552	Terminally Differentiated CD4-CD8- T cell %CD4-CD8- T cell || id:ebi-a-GCST90001573	TD DN (CD4-CD8-) %DN	O15_PRE_OR_ECLAMPSIA.gz	Inverse variance weighted	2	-0.152949	-0.302212	-0.00368623	0.0761545	0.858173	0.739181	0.996321	0.0446003	0.0822982
GCST90001601	Absolute count	TBNK	TB_Trait507	Lymphocyte Absolute Count || id:ebi-a-GCST90001601	Lymphocyte AC	O15_PRE_OR_ECLAMPSIA.gz	Inverse variance weighted	2	0.414512	0.266739	0.562284	0.0753941	1.51363	1.3057	1.75468	3.84e-08	5.952e-06
GCST90001603	Absolute count	TBNK	TB_Trait509	T cell Absolute Count || id:ebi-a-GCST90001603	T cell AC	O15_PRE_OR_ECLAMPSIA.gz	Inverse variance weighted	2	0.390028	0.247418	0.532638	0.0727602	1.47702	1.28071	1.70342	8.3e-08	6.4325e-06
GCST90001648	Absolute count	TBNK	TB_Trait569	HLA DR+ Natural Killer Absolute Count || id:ebi-a-GCST90001648	HLA DR+ NK AC	O15_PRE_OR_ECLAMPSIA.gz	Inverse variance weighted	3	0.084784	0.0136239	0.155944	0.0363061	1.08848	1.01372	1.16876	0.0195303	0.0712071
GCST90001648	Absolute count	TBNK	TB_Trait569	HLA DR+ Natural Killer Absolute Count || id:ebi-a-GCST90001648	HLA DR+ NK AC	O15_PRE_OR_ECLAMPSIA.gz	MR Egger	3	0.0731552	-0.104391	0.250702	0.0905849	1.0759	0.900873	1.28493	0.567512	0.574931
GCST90001648	Absolute count	TBNK	TB_Trait569	HLA DR+ Natural Killer Absolute Count || id:ebi-a-GCST90001648	HLA DR+ NK AC	O15_PRE_OR_ECLAMPSIA.gz	Weighted median	3	0.0824838	0.0103464	0.154621	0.0368048	1.08598	1.0104	1.16722	0.0250185	0.0712071
GCST90001648	Absolute count	TBNK	TB_Trait569	HLA DR+ Natural Killer Absolute Count || id:ebi-a-GCST90001648	HLA DR+ NK AC	O15_PRE_OR_ECLAMPSIA.gz	Weighted mode	3	0.0824376	0.0061574	0.158718	0.0389184	1.08593	1.00618	1.17201	0.168325	0.210407
GCST90001649	Relative count	TBNK	TB_Trait570	HLA DR+ Natural Killer %Natural Killer || id:ebi-a-GCST90001649	HLA DR+ NK %NK	O15_PRE_OR_ECLAMPSIA.gz	Inverse variance weighted	6	0.0690913	0.00905175	0.129131	0.0306324	1.07153	1.00909	1.13784	0.0241022	0.0712071
GCST90001649	Relative count	TBNK	TB_Trait570	HLA DR+ Natural Killer %Natural Killer || id:ebi-a-GCST90001649	HLA DR+ NK %NK	O15_PRE_OR_ECLAMPSIA.gz	MR Egger	6	0.0920491	-0.0125113	0.19661	0.0533471	1.09642	0.987567	1.21727	0.159525	0.204186
GCST90001649	Relative count	TBNK	TB_Trait570	HLA DR+ Natural Killer %Natural Killer || id:ebi-a-GCST90001649	HLA DR+ NK %NK	O15_PRE_OR_ECLAMPSIA.gz	Weighted median	6	0.0770156	0.0105475	0.143484	0.0339123	1.08006	1.0106	1.15429	0.0231455	0.0712071
GCST90001649	Relative count	TBNK	TB_Trait570	HLA DR+ Natural Killer %Natural Killer || id:ebi-a-GCST90001649	HLA DR+ NK %NK	O15_PRE_OR_ECLAMPSIA.gz	Weighted mode	6	0.0837242	0.013094	0.154354	0.0360358	1.08733	1.01318	1.1669	0.0677693	0.106103
GCST90001650	Relative count	TBNK	TB_Trait571	HLA DR+ Natural Killer %CD3- lymphocyte || id:ebi-a-GCST90001650	HLA DR+ NK %CD3- lymphocyte	O15_PRE_OR_ECLAMPSIA.gz	Inverse variance weighted	3	0.0744743	0.00705137	0.141897	0.0343995	1.07732	1.00708	1.15246	0.0303888	0.0712071
GCST90001650	Relative count	TBNK	TB_Trait571	HLA DR+ Natural Killer %CD3- lymphocyte || id:ebi-a-GCST90001650	HLA DR+ NK %CD3- lymphocyte	O15_PRE_OR_ECLAMPSIA.gz	MR Egger	3	0.106197	-0.00768178	0.220076	0.0581015	1.11204	0.992348	1.24617	0.318706	0.357966
GCST90001650	Relative count	TBNK	TB_Trait571	HLA DR+ Natural Killer %CD3- lymphocyte || id:ebi-a-GCST90001650	HLA DR+ NK %CD3- lymphocyte	O15_PRE_OR_ECLAMPSIA.gz	Weighted median	3	0.082909	0.0121217	0.153696	0.036116	1.08644	1.0122	1.16614	0.021697	0.0712071
GCST90001650	Relative count	TBNK	TB_Trait571	HLA DR+ Natural Killer %CD3- lymphocyte || id:ebi-a-GCST90001650	HLA DR+ NK %CD3- lymphocyte	O15_PRE_OR_ECLAMPSIA.gz	Weighted mode	3	0.0832381	0.00780462	0.158672	0.0384865	1.0868	1.00784	1.17195	0.163045	0.205463
GCST90001666	Absolute count	Treg	Treg_Trait579	CD28+ CD45RA+ CD8dim T cell Absolute Count || id:ebi-a-GCST90001666	CD28+ CD45RA+ CD8dim AC	O15_PRE_OR_ECLAMPSIA.gz	Inverse variance weighted	8	0.00691883	0.000123037	0.0137146	0.00346724	1.00694	1.00012	1.01381	0.0459899	0.0828888
GCST90001666	Absolute count	Treg	Treg_Trait579	CD28+ CD45RA+ CD8dim T cell Absolute Count || id:ebi-a-GCST90001666	CD28+ CD45RA+ CD8dim AC	O15_PRE_OR_ECLAMPSIA.gz	MR Egger	8	0.00937354	0.00135621	0.0173909	0.00409047	1.00942	1.00136	1.01754	0.0618123	0.100852
GCST90001666	Absolute count	Treg	Treg_Trait579	CD28+ CD45RA+ CD8dim T cell Absolute Count || id:ebi-a-GCST90001666	CD28+ CD45RA+ CD8dim AC	O15_PRE_OR_ECLAMPSIA.gz	Weighted median	8	0.00730998	-0.00045106	0.015071	0.00395971	1.00734	0.999549	1.01519	0.0648795	0.103673
GCST90001666	Absolute count	Treg	Treg_Trait579	CD28+ CD45RA+ CD8dim T cell Absolute Count || id:ebi-a-GCST90001666	CD28+ CD45RA+ CD8dim AC	O15_PRE_OR_ECLAMPSIA.gz	Weighted mode	8	0.00748644	-0.000204951	0.0151778	0.00392418	1.00751	0.999795	1.01529	0.0980784	0.139469
GCST90001702	MFI	B cell	Bcells.trait112	BAFF-R on CD24+ CD27+ B cell || id:ebi-a-GCST90001702	BAFF-R on CD24+ CD27+	O15_PRE_OR_ECLAMPSIA.gz	Inverse variance weighted	8	0.0369994	0.00244417	0.0715546	0.0176302	1.03769	1.00245	1.07418	0.035849	0.0757292
GCST90001702	MFI	B cell	Bcells.trait112	BAFF-R on CD24+ CD27+ B cell || id:ebi-a-GCST90001702	BAFF-R on CD24+ CD27+	O15_PRE_OR_ECLAMPSIA.gz	MR Egger	8	0.0719794	0.0159787	0.12798	0.0285718	1.07463	1.01611	1.13653	0.0453331	0.0826663
GCST90001702	MFI	B cell	Bcells.trait112	BAFF-R on CD24+ CD27+ B cell || id:ebi-a-GCST90001702	BAFF-R on CD24+ CD27+	O15_PRE_OR_ECLAMPSIA.gz	Weighted median	8	0.0388615	0.00179946	0.0759235	0.0189092	1.03963	1.0018	1.07888	0.0398633	0.0770438
GCST90001702	MFI	B cell	Bcells.trait112	BAFF-R on CD24+ CD27+ B cell || id:ebi-a-GCST90001702	BAFF-R on CD24+ CD27+	O15_PRE_OR_ECLAMPSIA.gz	Weighted mode	8	0.0415064	0.00248321	0.0805296	0.0199098	1.04238	1.00249	1.08386	0.0755564	0.114816
GCST90001703	MFI	B cell	Bcells.trait137	BAFF-R on IgD+ CD24+ B cell || id:ebi-a-GCST90001703	BAFF-R on IgD+ CD24+	O15_PRE_OR_ECLAMPSIA.gz	Inverse variance weighted	6	0.0405295	0.0052676	0.0757913	0.0179907	1.04136	1.00528	1.07874	0.0242721	0.0712071
GCST90001703	MFI	B cell	Bcells.trait137	BAFF-R on IgD+ CD24+ B cell || id:ebi-a-GCST90001703	BAFF-R on IgD+ CD24+	O15_PRE_OR_ECLAMPSIA.gz	MR Egger	6	0.0674866	0.0113937	0.123579	0.0286188	1.06982	1.01146	1.13154	0.0778223	0.117111
GCST90001703	MFI	B cell	Bcells.trait137	BAFF-R on IgD+ CD24+ B cell || id:ebi-a-GCST90001703	BAFF-R on IgD+ CD24+	O15_PRE_OR_ECLAMPSIA.gz	Weighted median	6	0.041174	0.00393346	0.0784145	0.0190003	1.04203	1.00394	1.08157	0.0302332	0.0712071
GCST90001703	MFI	B cell	Bcells.trait137	BAFF-R on IgD+ CD24+ B cell || id:ebi-a-GCST90001703	BAFF-R on IgD+ CD24+	O15_PRE_OR_ECLAMPSIA.gz	Weighted mode	6	0.044839	0.0086878	0.0809903	0.0184445	1.04586	1.00873	1.08436	0.0593058	0.0980653
GCST90001707	MFI	B cell	Bcells.trait141	BAFF-R on IgD+ CD38- unswitched memory B cell || id:ebi-a-GCST90001707	BAFF-R on IgD+ CD38- unsw mem	O15_PRE_OR_ECLAMPSIA.gz	Inverse variance weighted	5	0.047992	0.0105196	0.0854645	0.0191186	1.04916	1.01058	1.08922	0.0120653	0.0712071
GCST90001707	MFI	B cell	Bcells.trait141	BAFF-R on IgD+ CD38- unswitched memory B cell || id:ebi-a-GCST90001707	BAFF-R on IgD+ CD38- unsw mem	O15_PRE_OR_ECLAMPSIA.gz	MR Egger	5	0.0513588	-0.0538396	0.156557	0.0536726	1.0527	0.947584	1.16948	0.409215	0.433028
GCST90001707	MFI	B cell	Bcells.trait141	BAFF-R on IgD+ CD38- unswitched memory B cell || id:ebi-a-GCST90001707	BAFF-R on IgD+ CD38- unsw mem	O15_PRE_OR_ECLAMPSIA.gz	Weighted median	5	0.0488335	0.0111538	0.0865132	0.0192244	1.05005	1.01122	1.09037	0.0110792	0.0712071
GCST90001707	MFI	B cell	Bcells.trait141	BAFF-R on IgD+ CD38- unswitched memory B cell || id:ebi-a-GCST90001707	BAFF-R on IgD+ CD38- unsw mem	O15_PRE_OR_ECLAMPSIA.gz	Weighted mode	5	0.0493637	0.013486	0.0852415	0.018305	1.0506	1.01358	1.08898	0.0542773	0.0938043
GCST90001712	MFI	B cell	Bcells.trait149	BAFF-R on IgD- CD38- B cell || id:ebi-a-GCST90001712	BAFF-R on IgD- CD38-	O15_PRE_OR_ECLAMPSIA.gz	Inverse variance weighted	7	0.0386764	0.00354672	0.073806	0.0179233	1.03943	1.00355	1.0766	0.0309369	0.0712071
GCST90001712	MFI	B cell	Bcells.trait149	BAFF-R on IgD- CD38- B cell || id:ebi-a-GCST90001712	BAFF-R on IgD- CD38-	O15_PRE_OR_ECLAMPSIA.gz	MR Egger	7	0.073817	0.0159525	0.131682	0.0295227	1.07661	1.01608	1.14074	0.054467	0.0938043
GCST90001712	MFI	B cell	Bcells.trait149	BAFF-R on IgD- CD38- B cell || id:ebi-a-GCST90001712	BAFF-R on IgD- CD38-	O15_PRE_OR_ECLAMPSIA.gz	Weighted median	7	0.0413134	0.003463	0.0791637	0.0193114	1.04218	1.00347	1.08238	0.0324094	0.072801
GCST90001712	MFI	B cell	Bcells.trait149	BAFF-R on IgD- CD38- B cell || id:ebi-a-GCST90001712	BAFF-R on IgD- CD38-	O15_PRE_OR_ECLAMPSIA.gz	Weighted mode	7	0.0429752	0.00599389	0.0799566	0.018868	1.04391	1.00601	1.08324	0.0630005	0.10172
GCST90001715	MFI	B cell	Bcells.trait154	BAFF-R on memory B cell || id:ebi-a-GCST90001715	BAFF-R on memory B cell	O15_PRE_OR_ECLAMPSIA.gz	Inverse variance weighted	7	0.0391492	0.00425915	0.0740392	0.017801	1.03993	1.00427	1.07685	0.0278591	0.0712071
GCST90001715	MFI	B cell	Bcells.trait154	BAFF-R on memory B cell || id:ebi-a-GCST90001715	BAFF-R on memory B cell	O15_PRE_OR_ECLAMPSIA.gz	MR Egger	7	0.0697516	0.0137116	0.125792	0.0285919	1.07224	1.01381	1.13405	0.0586854	0.0980653
GCST90001715	MFI	B cell	Bcells.trait154	BAFF-R on memory B cell || id:ebi-a-GCST90001715	BAFF-R on memory B cell	O15_PRE_OR_ECLAMPSIA.gz	Weighted median	7	0.0396858	0.00217922	0.0771924	0.019136	1.04048	1.00218	1.08025	0.0380904	0.0768942
GCST90001715	MFI	B cell	Bcells.trait154	BAFF-R on memory B cell || id:ebi-a-GCST90001715	BAFF-R on memory B cell	O15_PRE_OR_ECLAMPSIA.gz	Weighted mode	7	0.0410736	0.00291645	0.0792308	0.0194679	1.04193	1.00292	1.08245	0.0793939	0.118327
GCST90001717	MFI	B cell	Bcells.trait157	BAFF-R on unswitched memory B cell || id:ebi-a-GCST90001717	BAFF-R on unsw mem	O15_PRE_OR_ECLAMPSIA.gz	Inverse variance weighted	7	0.0390159	0.00420327	0.0738285	0.0177615	1.03979	1.00421	1.07662	0.0280454	0.0712071
GCST90001717	MFI	B cell	Bcells.trait157	BAFF-R on unswitched memory B cell || id:ebi-a-GCST90001717	BAFF-R on unsw mem	O15_PRE_OR_ECLAMPSIA.gz	MR Egger	7	0.0690257	0.0133221	0.124729	0.0284202	1.07146	1.01341	1.13284	0.0594719	0.0980653
GCST90001717	MFI	B cell	Bcells.trait157	BAFF-R on unswitched memory B cell || id:ebi-a-GCST90001717	BAFF-R on unsw mem	O15_PRE_OR_ECLAMPSIA.gz	Weighted median	7	0.0395429	0.00167536	0.0774104	0.0193202	1.04034	1.00168	1.08049	0.040686	0.0770438
GCST90001717	MFI	B cell	Bcells.trait157	BAFF-R on unswitched memory B cell || id:ebi-a-GCST90001717	BAFF-R on unsw mem	O15_PRE_OR_ECLAMPSIA.gz	Weighted mode	7	0.0420292	0.00530024	0.0787582	0.0187393	1.04292	1.00531	1.08194	0.0660884	0.104528
GCST90001798	MFI	B cell	Bcells.trait537	CD27 on CD24+ CD27+ B cell || id:ebi-a-GCST90001798	CD27 on CD24+ CD27+	O15_PRE_OR_ECLAMPSIA.gz	Inverse variance weighted	10	-0.0515372	-0.100909	-0.00216571	0.0251895	0.949768	0.904016	0.997837	0.0407587	0.0770438
GCST90001798	MFI	B cell	Bcells.trait537	CD27 on CD24+ CD27+ B cell || id:ebi-a-GCST90001798	CD27 on CD24+ CD27+	O15_PRE_OR_ECLAMPSIA.gz	MR Egger	10	-0.00754231	-0.109448	0.094363	0.0519925	0.992486	0.896329	1.09896	0.888248	0.888248
GCST90001798	MFI	B cell	Bcells.trait537	CD27 on CD24+ CD27+ B cell || id:ebi-a-GCST90001798	CD27 on CD24+ CD27+	O15_PRE_OR_ECLAMPSIA.gz	Weighted median	10	-0.0415623	-0.0990605	0.0159359	0.0293358	0.95929	0.905688	1.01606	0.156549	0.202209
GCST90001798	MFI	B cell	Bcells.trait537	CD27 on CD24+ CD27+ B cell || id:ebi-a-GCST90001798	CD27 on CD24+ CD27+	O15_PRE_OR_ECLAMPSIA.gz	Weighted mode	10	-0.0449834	-0.105437	0.0154701	0.0308436	0.956013	0.899931	1.01559	0.178718	0.216416
GCST90001839	MFI	Maturation stages of T cell	Blue.530.30.MT.trait11	CD3 on Effector Memory CD8+ T cell || id:ebi-a-GCST90001839	CD3 on EM CD8br	O15_PRE_OR_ECLAMPSIA.gz	Inverse variance weighted	3	-0.147514	-0.23335	-0.0616779	0.043794	0.86285	0.791876	0.940186	0.000756162	0.0167436
GCST90001839	MFI	Maturation stages of T cell	Blue.530.30.MT.trait11	CD3 on Effector Memory CD8+ T cell || id:ebi-a-GCST90001839	CD3 on EM CD8br	O15_PRE_OR_ECLAMPSIA.gz	MR Egger	3	-0.275863	-0.558371	0.00664506	0.144137	0.758917	0.572141	1.00667	0.30652	0.346793
GCST90001839	MFI	Maturation stages of T cell	Blue.530.30.MT.trait11	CD3 on Effector Memory CD8+ T cell || id:ebi-a-GCST90001839	CD3 on EM CD8br	O15_PRE_OR_ECLAMPSIA.gz	Weighted median	3	-0.118982	-0.215343	-0.0226212	0.0491638	0.887824	0.806265	0.977633	0.0155154	0.0712071
GCST90001839	MFI	Maturation stages of T cell	Blue.530.30.MT.trait11	CD3 on Effector Memory CD8+ T cell || id:ebi-a-GCST90001839	CD3 on EM CD8br	O15_PRE_OR_ECLAMPSIA.gz	Weighted mode	3	-0.117832	-0.230148	-0.00551654	0.0573039	0.888845	0.794416	0.994499	0.176057	0.214873
GCST90001847	MFI	TBNK	Blue.530.30.TBNK.trait4	CD3 on HLA DR+ T cell || id:ebi-a-GCST90001847	CD3 on HLA DR+ T cell	O15_PRE_OR_ECLAMPSIA.gz	Inverse variance weighted	2	-0.0915298	-0.177958	-0.00510197	0.0440958	0.912534	0.836978	0.994911	0.0379215	0.0768942
GCST90001853	MFI	Treg	Blue.530.30.Treg.trait11	CD3 on activated CD4 regulatory T cell || id:ebi-a-GCST90001853	CD3 on activated Treg	O15_PRE_OR_ECLAMPSIA.gz	Inverse variance weighted	4	-0.0571657	-0.108493	-0.00583865	0.0261873	0.944438	0.897185	0.994178	0.0290389	0.0712071
GCST90001853	MFI	Treg	Blue.530.30.Treg.trait11	CD3 on activated CD4 regulatory T cell || id:ebi-a-GCST90001853	CD3 on activated Treg	O15_PRE_OR_ECLAMPSIA.gz	MR Egger	4	-0.13792	-0.295067	0.0192264	0.0801768	0.871168	0.744482	1.01941	0.227536	0.267183
GCST90001853	MFI	Treg	Blue.530.30.Treg.trait11	CD3 on activated CD4 regulatory T cell || id:ebi-a-GCST90001853	CD3 on activated Treg	O15_PRE_OR_ECLAMPSIA.gz	Weighted median	4	-0.0636225	-0.121288	-0.00595696	0.0294212	0.938359	0.885779	0.994061	0.0305818	0.0712071
GCST90001853	MFI	Treg	Blue.530.30.Treg.trait11	CD3 on activated CD4 regulatory T cell || id:ebi-a-GCST90001853	CD3 on activated Treg	O15_PRE_OR_ECLAMPSIA.gz	Weighted mode	4	-0.0685967	-0.133505	-0.00368875	0.0331163	0.933703	0.875023	0.996318	0.130069	0.169418
GCST90001854	MFI	Treg	Blue.530.30.Treg.trait12	CD3 on CD39+ activated CD4 regulatory T cell || id:ebi-a-GCST90001854	CD3 on CD39+ activated Treg	O15_PRE_OR_ECLAMPSIA.gz	Inverse variance weighted	4	-0.0683324	-0.121405	-0.0152597	0.0270779	0.93395	0.885675	0.984856	0.0116178	0.0712071
GCST90001854	MFI	Treg	Blue.530.30.Treg.trait12	CD3 on CD39+ activated CD4 regulatory T cell || id:ebi-a-GCST90001854	CD3 on CD39+ activated Treg	O15_PRE_OR_ECLAMPSIA.gz	MR Egger	4	-0.0864209	-0.217669	0.0448266	0.0669631	0.917208	0.804392	1.04585	0.325919	0.360839
GCST90001854	MFI	Treg	Blue.530.30.Treg.trait12	CD3 on CD39+ activated CD4 regulatory T cell || id:ebi-a-GCST90001854	CD3 on CD39+ activated Treg	O15_PRE_OR_ECLAMPSIA.gz	Weighted median	4	-0.0760668	-0.133673	-0.0184609	0.0293908	0.926754	0.874876	0.981708	0.00965018	0.0712071
GCST90001854	MFI	Treg	Blue.530.30.Treg.trait12	CD3 on CD39+ activated CD4 regulatory T cell || id:ebi-a-GCST90001854	CD3 on CD39+ activated Treg	O15_PRE_OR_ECLAMPSIA.gz	Weighted mode	4	-0.0740838	-0.136062	-0.0121057	0.0316215	0.928594	0.872789	0.987967	0.100961	0.142264
GCST90001857	MFI	Treg	Blue.530.30.Treg.trait15	CD3 on activated & secreting CD4 regulatory T cell || id:ebi-a-GCST90001857	CD3 on activated & secreting Treg	O15_PRE_OR_ECLAMPSIA.gz	Inverse variance weighted	4	-0.056065	-0.106665	-0.00546496	0.0258164	0.945478	0.898827	0.99455	0.0298794	0.0712071
GCST90001857	MFI	Treg	Blue.530.30.Treg.trait15	CD3 on activated & secreting CD4 regulatory T cell || id:ebi-a-GCST90001857	CD3 on activated & secreting Treg	O15_PRE_OR_ECLAMPSIA.gz	MR Egger	4	-0.129415	-0.281614	0.0227839	0.0776526	0.878609	0.754565	1.02305	0.237522	0.276811
GCST90001857	MFI	Treg	Blue.530.30.Treg.trait15	CD3 on activated & secreting CD4 regulatory T cell || id:ebi-a-GCST90001857	CD3 on activated & secreting Treg	O15_PRE_OR_ECLAMPSIA.gz	Weighted median	4	-0.0614838	-0.116243	-0.00672457	0.0279384	0.940368	0.890259	0.993298	0.0277578	0.0712071
GCST90001857	MFI	Treg	Blue.530.30.Treg.trait15	CD3 on activated & secreting CD4 regulatory T cell || id:ebi-a-GCST90001857	CD3 on activated & secreting Treg	O15_PRE_OR_ECLAMPSIA.gz	Weighted mode	4	-0.0660874	-0.127065	-0.00511025	0.0311108	0.936049	0.880677	0.994903	0.123682	0.163852
GCST90001860	MFI	Treg	Blue.530.30.Treg.trait21	CD3 on CD39+ CD4+ T cell || id:ebi-a-GCST90001860	CD3 on CD39+ CD4+	O15_PRE_OR_ECLAMPSIA.gz	Inverse variance weighted	4	-0.0551814	-0.105925	-0.00443756	0.0258897	0.946313	0.899492	0.995572	0.033056	0.072801
GCST90001860	MFI	Treg	Blue.530.30.Treg.trait21	CD3 on CD39+ CD4+ T cell || id:ebi-a-GCST90001860	CD3 on CD39+ CD4+	O15_PRE_OR_ECLAMPSIA.gz	MR Egger	4	-0.0797908	-0.188867	0.0292854	0.0556511	0.92331	0.827897	1.02972	0.288055	0.33073
GCST90001860	MFI	Treg	Blue.530.30.Treg.trait21	CD3 on CD39+ CD4+ T cell || id:ebi-a-GCST90001860	CD3 on CD39+ CD4+	O15_PRE_OR_ECLAMPSIA.gz	Weighted median	4	-0.0646236	-0.118946	-0.0103012	0.0277155	0.93742	0.887856	0.989752	0.0197177	0.0712071
GCST90001860	MFI	Treg	Blue.530.30.Treg.trait21	CD3 on CD39+ CD4+ T cell || id:ebi-a-GCST90001860	CD3 on CD39+ CD4+	O15_PRE_OR_ECLAMPSIA.gz	Weighted mode	4	-0.0651646	-0.12156	-0.00876953	0.028773	0.936913	0.885538	0.991269	0.108446	0.150081
GCST90001885	MFI	TBNK	Blue.585.42.TBNK.trait3	CD16-CD56 on HLA DR+ Natural Killer || id:ebi-a-GCST90001885	CD16-CD56 on HLA DR+ NK	O15_PRE_OR_ECLAMPSIA.gz	Inverse variance weighted	2	-0.2161	-0.418258	-0.0139431	0.103141	0.805654	0.658193	0.986154	0.0361546	0.0757292
GCST90001886	MFI	Treg	Blue.585.42.Treg.trait10	CD28 on CD39+ activated CD4 regulatory T cell || id:ebi-a-GCST90001886	CD28 on CD39+ activated Treg	O15_PRE_OR_ECLAMPSIA.gz	Inverse variance weighted	2	0.160947	0.033975	0.287918	0.0647814	1.17462	1.03456	1.33365	0.0129749	0.0712071
GCST90001887	MFI	Treg	Blue.585.42.Treg.trait11	CD28 on secreting CD4 regulatory T cell || id:ebi-a-GCST90001887	CD28 on secreting Treg	O15_PRE_OR_ECLAMPSIA.gz	Inverse variance weighted	2	0.120443	0.0129768	0.22791	0.0548299	1.128	1.01306	1.25597	0.0280438	0.0712071
GCST90001910	MFI	TBNK	Blue.670.LP.TBNK.trait10	CD45 on B cell || id:ebi-a-GCST90001910	CD45 on B cell	O15_PRE_OR_ECLAMPSIA.gz	Inverse variance weighted	2	0.205237	0.0209045	0.38957	0.0940473	1.22782	1.02112	1.47635	0.0290891	0.0712071
GCST90001959	MFI	TBNK	Blue.780.60.TBNK.trait3	CD4 on HLA DR+ CD4+ T cell || id:ebi-a-GCST90001959	CD4 on HLA DR+ CD4+	O15_PRE_OR_ECLAMPSIA.gz	Inverse variance weighted	2	0.251893	0.0553997	0.448386	0.100252	1.28646	1.05696	1.56578	0.0119843	0.0712071
GCST90001973	Morphological parameter	TBNK	FSC.TBNK.trait4	FSC-A on CD4+ T cell || id:ebi-a-GCST90001973	FSC-A on CD4+	O15_PRE_OR_ECLAMPSIA.gz	Inverse variance weighted	3	-0.299434	-0.447133	-0.151734	0.0753568	0.741238	0.639459	0.859216	7.08e-05	0.0027435
GCST90001973	Morphological parameter	TBNK	FSC.TBNK.trait4	FSC-A on CD4+ T cell || id:ebi-a-GCST90001973	FSC-A on CD4+	O15_PRE_OR_ECLAMPSIA.gz	MR Egger	3	-0.393829	-2.33877	1.55111	0.992318	0.674469	0.096446	4.71672	0.759477	0.764409
GCST90001973	Morphological parameter	TBNK	FSC.TBNK.trait4	FSC-A on CD4+ T cell || id:ebi-a-GCST90001973	FSC-A on CD4+	O15_PRE_OR_ECLAMPSIA.gz	Weighted median	3	-0.330523	-0.508063	-0.152984	0.0905814	0.718548	0.60166	0.858144	0.000263358	0.00680342
GCST90001973	Morphological parameter	TBNK	FSC.TBNK.trait4	FSC-A on CD4+ T cell || id:ebi-a-GCST90001973	FSC-A on CD4+	O15_PRE_OR_ECLAMPSIA.gz	Weighted mode	3	-0.344525	-0.555484	-0.133565	0.107632	0.708557	0.573794	0.87497	0.0852971	0.122417
GCST90001979	MFI	Monocyte	mono.trait1	CD16 on CD14- CD16+ monocyte || id:ebi-a-GCST90001979	CD16 on CD14- CD16+ monocyte	O15_PRE_OR_ECLAMPSIA.gz	Inverse variance weighted	8	0.0462906	0.00701974	0.0855614	0.0200361	1.04738	1.00704	1.08933	0.0208686	0.0712071
GCST90001979	MFI	Monocyte	mono.trait1	CD16 on CD14- CD16+ monocyte || id:ebi-a-GCST90001979	CD16 on CD14- CD16+ monocyte	O15_PRE_OR_ECLAMPSIA.gz	MR Egger	8	0.0549649	-0.00391314	0.113843	0.0300398	1.0565	0.996095	1.12058	0.117031	0.157738
GCST90001979	MFI	Monocyte	mono.trait1	CD16 on CD14- CD16+ monocyte || id:ebi-a-GCST90001979	CD16 on CD14- CD16+ monocyte	O15_PRE_OR_ECLAMPSIA.gz	Weighted median	8	0.0505864	0.00605238	0.0951204	0.0227214	1.05189	1.00607	1.09979	0.0259892	0.0712071
GCST90001979	MFI	Monocyte	mono.trait1	CD16 on CD14- CD16+ monocyte || id:ebi-a-GCST90001979	CD16 on CD14- CD16+ monocyte	O15_PRE_OR_ECLAMPSIA.gz	Weighted mode	8	0.0521785	0.00804795	0.096309	0.0225156	1.05356	1.00808	1.1011	0.0535962	0.0938043
GCST90002001	MFI	Monocyte	mono.trait42	CD64 on CD14- CD16- || id:ebi-a-GCST90002001	CD64 on CD14- CD16-	O15_PRE_OR_ECLAMPSIA.gz	Inverse variance weighted	3	0.143285	0.0349527	0.251617	0.0552715	1.15406	1.03557	1.2861	0.00953138	0.0712071
GCST90002001	MFI	Monocyte	mono.trait42	CD64 on CD14- CD16- || id:ebi-a-GCST90002001	CD64 on CD14- CD16-	O15_PRE_OR_ECLAMPSIA.gz	MR Egger	3	0.171033	-0.147313	0.48938	0.162422	1.18653	0.863024	1.6313	0.483563	0.499682
GCST90002001	MFI	Monocyte	mono.trait42	CD64 on CD14- CD16- || id:ebi-a-GCST90002001	CD64 on CD14- CD16-	O15_PRE_OR_ECLAMPSIA.gz	Weighted median	3	0.157162	0.0264888	0.287834	0.0666698	1.17018	1.02684	1.33354	0.0184077	0.0712071
GCST90002001	MFI	Monocyte	mono.trait42	CD64 on CD14- CD16- || id:ebi-a-GCST90002001	CD64 on CD14- CD16-	O15_PRE_OR_ECLAMPSIA.gz	Weighted mode	3	0.171511	0.0175275	0.325495	0.078563	1.1871	1.01768	1.38472	0.160714	0.204186
GCST90002005	MFI	Monocyte	mono.trait47	CD16 on CD14+ CD16+ monocyte || id:ebi-a-GCST90002005	CD16 on CD14+ CD16+ monocyte	O15_PRE_OR_ECLAMPSIA.gz	Inverse variance weighted	5	0.0665565	0.00970453	0.123409	0.0290061	1.06882	1.00975	1.13135	0.0217579	0.0712071
GCST90002005	MFI	Monocyte	mono.trait47	CD16 on CD14+ CD16+ monocyte || id:ebi-a-GCST90002005	CD16 on CD14+ CD16+ monocyte	O15_PRE_OR_ECLAMPSIA.gz	MR Egger	5	0.0766096	-0.0580915	0.211311	0.068725	1.07962	0.943564	1.2353	0.346229	0.380606
GCST90002005	MFI	Monocyte	mono.trait47	CD16 on CD14+ CD16+ monocyte || id:ebi-a-GCST90002005	CD16 on CD14+ CD16+ monocyte	O15_PRE_OR_ECLAMPSIA.gz	Weighted median	5	0.0697052	0.00996295	0.129447	0.0304807	1.07219	1.01001	1.1382	0.022204	0.0712071
GCST90002005	MFI	Monocyte	mono.trait47	CD16 on CD14+ CD16+ monocyte || id:ebi-a-GCST90002005	CD16 on CD14+ CD16+ monocyte	O15_PRE_OR_ECLAMPSIA.gz	Weighted mode	5	0.0708079	0.0109386	0.130677	0.0305456	1.07338	1.011	1.1396	0.0813053	0.120022
GCST90002011	MFI	Monocyte	mono.trait6	CD64 on CD14+ CD16+ monocyte || id:ebi-a-GCST90002011	CD64 on CD14+ CD16+ monocyte	O15_PRE_OR_ECLAMPSIA.gz	Inverse variance weighted	2	0.373027	0.151381	0.594672	0.113085	1.45212	1.16344	1.81244	0.000971498	0.016923
GCST90002074	Morphological parameter	TBNK	SSC.TBNK.trait1	SSC-A on CD14+ monocyte || id:ebi-a-GCST90002074	SSC-A on CD14+ monocyte	O15_PRE_OR_ECLAMPSIA.gz	Inverse variance weighted	5	-0.0890526	-0.148656	-0.0294489	0.0304101	0.914797	0.861865	0.970981	0.0034072	0.0352077
GCST90002074	Morphological parameter	TBNK	SSC.TBNK.trait1	SSC-A on CD14+ monocyte || id:ebi-a-GCST90002074	SSC-A on CD14+ monocyte	O15_PRE_OR_ECLAMPSIA.gz	MR Egger	5	-0.0904409	-0.19614	0.0152584	0.0539282	0.913528	0.821897	1.01538	0.192124	0.230846
GCST90002074	Morphological parameter	TBNK	SSC.TBNK.trait1	SSC-A on CD14+ monocyte || id:ebi-a-GCST90002074	SSC-A on CD14+ monocyte	O15_PRE_OR_ECLAMPSIA.gz	Weighted median	5	-0.0951177	-0.157644	-0.0325909	0.0319014	0.909266	0.854153	0.967934	0.00286733	0.0317455
GCST90002074	Morphological parameter	TBNK	SSC.TBNK.trait1	SSC-A on CD14+ monocyte || id:ebi-a-GCST90002074	SSC-A on CD14+ monocyte	O15_PRE_OR_ECLAMPSIA.gz	Weighted mode	5	-0.0942361	-0.164572	-0.0239001	0.0358857	0.910068	0.848257	0.976383	0.0584301	0.0980653
GCST90002077	Morphological parameter	TBNK	SSC.TBNK.trait12	SSC-A on HLA DR+ Natural Killer || id:ebi-a-GCST90002077	SSC-A on HLA DR+ NK	O15_PRE_OR_ECLAMPSIA.gz	Inverse variance weighted	3	0.0864797	0.00593495	0.167024	0.0410942	1.09033	1.00595	1.18178	0.0353416	0.0757292
GCST90002077	Morphological parameter	TBNK	SSC.TBNK.trait12	SSC-A on HLA DR+ Natural Killer || id:ebi-a-GCST90002077	SSC-A on HLA DR+ NK	O15_PRE_OR_ECLAMPSIA.gz	MR Egger	3	0.146439	-0.0132445	0.306123	0.0814712	1.1577	0.986843	1.35815	0.323215	0.360419
GCST90002077	Morphological parameter	TBNK	SSC.TBNK.trait12	SSC-A on HLA DR+ Natural Killer || id:ebi-a-GCST90002077	SSC-A on HLA DR+ NK	O15_PRE_OR_ECLAMPSIA.gz	Weighted median	3	0.0996828	0.0143053	0.18506	0.04356	1.10482	1.01441	1.20329	0.022114	0.0712071
GCST90002077	Morphological parameter	TBNK	SSC.TBNK.trait12	SSC-A on HLA DR+ Natural Killer || id:ebi-a-GCST90002077	SSC-A on HLA DR+ NK	O15_PRE_OR_ECLAMPSIA.gz	Weighted mode	3	0.103889	0.0056699	0.202107	0.0501115	1.10948	1.00569	1.22398	0.173903	0.213929
GCST90002100	MFI	Maturation stages of T cell	Violet.450.50.MT.trait3	CD45RA on naive CD8+ T cell || id:ebi-a-GCST90002100	CD45RA on naive CD8br	O15_PRE_OR_ECLAMPSIA.gz	Inverse variance weighted	2	-0.165054	-0.280742	-0.0493668	0.0590243	0.847848	0.755223	0.951832	0.00516783	0.0471185
GCST90002104	MFI	cDC	Violet.510.50.cDC.trait2	HLA DR on myeloid Dendritic Cell || id:ebi-a-GCST90002104	HLA DR on myeloid DC	O15_PRE_OR_ECLAMPSIA.gz	Inverse variance weighted	6	0.0695889	0.0278237	0.111354	0.0213088	1.07207	1.02821	1.11779	0.0010918	0.016923
GCST90002104	MFI	cDC	Violet.510.50.cDC.trait2	HLA DR on myeloid Dendritic Cell || id:ebi-a-GCST90002104	HLA DR on myeloid DC	O15_PRE_OR_ECLAMPSIA.gz	MR Egger	6	0.0920183	-0.0011923	0.185229	0.0475564	1.09638	0.998808	1.20349	0.125104	0.164332
GCST90002104	MFI	cDC	Violet.510.50.cDC.trait2	HLA DR on myeloid Dendritic Cell || id:ebi-a-GCST90002104	HLA DR on myeloid DC	O15_PRE_OR_ECLAMPSIA.gz	Weighted median	6	0.0746119	0.028634	0.12059	0.0234581	1.07747	1.02905	1.12816	0.00146948	0.0207063
GCST90002104	MFI	cDC	Violet.510.50.cDC.trait2	HLA DR on myeloid Dendritic Cell || id:ebi-a-GCST90002104	HLA DR on myeloid DC	O15_PRE_OR_ECLAMPSIA.gz	Weighted mode	6	0.0748166	0.0221596	0.127473	0.0268658	1.07769	1.02241	1.13595	0.0386806	0.0768942
GCST90002105	MFI	cDC	Violet.510.50.cDC.trait3	HLA DR on plasmacytoid Dendritic Cell || id:ebi-a-GCST90002105	HLA DR on plasmacytoid DC	O15_PRE_OR_ECLAMPSIA.gz	Inverse variance weighted	8	0.0492505	0.0177534	0.0807476	0.0160699	1.05048	1.01791	1.0841	0.00217845	0.0281383
GCST90002105	MFI	cDC	Violet.510.50.cDC.trait3	HLA DR on plasmacytoid Dendritic Cell || id:ebi-a-GCST90002105	HLA DR on plasmacytoid DC	O15_PRE_OR_ECLAMPSIA.gz	MR Egger	8	0.0405215	-0.0161998	0.0972427	0.0289394	1.04135	0.983931	1.10213	0.21098	0.249633
GCST90002105	MFI	cDC	Violet.510.50.cDC.trait3	HLA DR on plasmacytoid Dendritic Cell || id:ebi-a-GCST90002105	HLA DR on plasmacytoid DC	O15_PRE_OR_ECLAMPSIA.gz	Weighted median	8	0.0505973	0.0152061	0.0859886	0.0180567	1.0519	1.01532	1.08979	0.00507662	0.0471185
GCST90002105	MFI	cDC	Violet.510.50.cDC.trait3	HLA DR on plasmacytoid Dendritic Cell || id:ebi-a-GCST90002105	HLA DR on plasmacytoid DC	O15_PRE_OR_ECLAMPSIA.gz	Weighted mode	8	0.0517584	0.0143153	0.0892016	0.0191037	1.05312	1.01442	1.0933	0.0302276	0.0712071
GCST90002106	MFI	cDC	Violet.510.50.cDC.trait4	HLA DR on Dendritic Cell || id:ebi-a-GCST90002106	HLA DR on DC	O15_PRE_OR_ECLAMPSIA.gz	Inverse variance weighted	7	0.0675496	0.0328439	0.102255	0.017707	1.06988	1.03339	1.10767	0.000136261	0.00422409
GCST90002106	MFI	cDC	Violet.510.50.cDC.trait4	HLA DR on Dendritic Cell || id:ebi-a-GCST90002106	HLA DR on DC	O15_PRE_OR_ECLAMPSIA.gz	MR Egger	7	0.049211	-0.0151718	0.113594	0.0328483	1.05044	0.984943	1.1203	0.194371	0.23175
GCST90002106	MFI	cDC	Violet.510.50.cDC.trait4	HLA DR on Dendritic Cell || id:ebi-a-GCST90002106	HLA DR on DC	O15_PRE_OR_ECLAMPSIA.gz	Weighted median	7	0.0634353	0.0255477	0.101323	0.0193304	1.06549	1.02588	1.10663	0.00103209	0.016923
GCST90002106	MFI	cDC	Violet.510.50.cDC.trait4	HLA DR on Dendritic Cell || id:ebi-a-GCST90002106	HLA DR on DC	O15_PRE_OR_ECLAMPSIA.gz	Weighted mode	7	0.065783	0.0268327	0.104733	0.0198726	1.06799	1.0272	1.11041	0.0162	0.0712071
GCST90002112	MFI	Myeloid cell	Violet.510.50.MDSC.trait7	HLA DR on CD33- HLA DR+ || id:ebi-a-GCST90002112	HLA DR on CD33- HLA DR+	O15_PRE_OR_ECLAMPSIA.gz	Inverse variance weighted	2	0.054681	0.002841	0.106521	0.026449	1.0562	1.00285	1.1124	0.0386951	0.0768942

## Sheet: Supplementary Table 4
	Sensitive analysis of the association between immunophenotypes and HDP
id.exposure.x	exposure	id.outcome.x	method	nsnp	b	se	lo_ci	up_ci	or	or_lci95	or_uci95	pval	Q	Q_df	Q_pval	egger_intercept	pval(MR-egger)
ebi-a-GCST90001499	Activated & resting CD4 regulatory T cell %CD4 regulatory T cell || id:ebi-a-GCST90001499	gen_samplesize_finngen_R9_O15_EXIST_HYPERT_COMPLIC.gz	Inverse variance weighted	5	-0.0500744	0.0283934	-0.105725	0.00557661	0.951159	0.899672	1.00559	0.0778002	2.46864	4	0.650261	0.0223351	0.540544
ebi-a-GCST90001499	Activated & resting CD4 regulatory T cell %CD4 regulatory T cell || id:ebi-a-GCST90001499	gen_samplesize_finngen_R9_O15_EXIST_HYPERT_COMPLIC.gz	MR Egger	5	-0.067956	0.0384774	-0.143372	0.00745965	0.934302	0.866432	1.00749	0.175549	1.99446	3	0.573558	0.0223351	0.540544
ebi-a-GCST90001500	Activated & resting CD4 regulatory T cell %CD4+ T cell || id:ebi-a-GCST90001500	gen_samplesize_finngen_R9_O15_EXIST_HYPERT_COMPLIC.gz	Inverse variance weighted	3	0.0299827	0.0524167	-0.0727541	0.132719	1.03044	0.929829	1.14193	0.567318	1.12649	2	0.56936	0.0283009	0.570307
ebi-a-GCST90001500	Activated & resting CD4 regulatory T cell %CD4+ T cell || id:ebi-a-GCST90001500	gen_samplesize_finngen_R9_O15_EXIST_HYPERT_COMPLIC.gz	MR Egger	3	-0.00273691	0.0664739	-0.133026	0.127552	0.997267	0.875443	1.13604	0.973803	0.485911	1	0.485757	0.0283009	0.570307
ebi-a-GCST90001502	Activated & secreting CD4 regulatory T cell %CD4 regulatory T cell || id:ebi-a-GCST90001502	gen_samplesize_finngen_R9_O15_EXIST_HYPERT_COMPLIC.gz	Inverse variance weighted	8	0.0469486	0.0249275	-0.00190924	0.0958064	1.04807	0.998093	1.10055	0.0596451	4.74734	7	0.690765	-0.0287431	0.38767
ebi-a-GCST90001502	Activated & secreting CD4 regulatory T cell %CD4 regulatory T cell || id:ebi-a-GCST90001502	gen_samplesize_finngen_R9_O15_EXIST_HYPERT_COMPLIC.gz	MR Egger	8	0.0703936	0.0354292	0.00095237	0.139835	1.07293	1.00095	1.15008	0.094122	3.88015	6	0.692892	-0.0287431	0.38767
ebi-a-GCST90001503	Activated & secreting CD4 regulatory T cell %CD4+ T cell || id:ebi-a-GCST90001503	gen_samplesize_finngen_R9_O15_EXIST_HYPERT_COMPLIC.gz	Inverse variance weighted	9	0.0183539	0.023064	-0.0268516	0.0635593	1.01852	0.973506	1.06562	0.42616	6.50212	8	0.591172	-0.00393866	0.888081
ebi-a-GCST90001503	Activated & secreting CD4 regulatory T cell %CD4+ T cell || id:ebi-a-GCST90001503	gen_samplesize_finngen_R9_O15_EXIST_HYPERT_COMPLIC.gz	MR Egger	9	0.0209723	0.0292207	-0.0363002	0.0782448	1.02119	0.964351	1.08139	0.496177	6.48083	7	0.484855	-0.00393866	0.888081
ebi-a-GCST90001501	Activated & secreting CD4 regulatory T cell Absolute Count || id:ebi-a-GCST90001501	gen_samplesize_finngen_R9_O15_EXIST_HYPERT_COMPLIC.gz	Inverse variance weighted	4	0.0752023	0.0384106	-8.24672e-05	0.150487	1.0781	0.999918	1.1624	0.0502473	0.207834	3	0.976315	0.000189735	0.998656
ebi-a-GCST90001501	Activated & secreting CD4 regulatory T cell Absolute Count || id:ebi-a-GCST90001501	gen_samplesize_finngen_R9_O15_EXIST_HYPERT_COMPLIC.gz	MR Egger	4	0.075046	0.0907528	-0.102829	0.252922	1.07793	0.902281	1.28778	0.495232	0.207831	2	0.901302	0.000189735	0.998656
ebi-a-GCST90001487	Activated CD4 regulatory T cell %CD4 regulatory T cell || id:ebi-a-GCST90001487	gen_samplesize_finngen_R9_O15_EXIST_HYPERT_COMPLIC.gz	Inverse variance weighted	4	0.000880892	0.0479669	-0.0931343	0.0948961	1.00088	0.911071	1.09954	0.985348	1.43138	3	0.698197	-0.0741562	0.553754
ebi-a-GCST90001487	Activated CD4 regulatory T cell %CD4 regulatory T cell || id:ebi-a-GCST90001487	gen_samplesize_finngen_R9_O15_EXIST_HYPERT_COMPLIC.gz	MR Egger	4	0.0677246	0.106233	-0.140492	0.275941	1.07007	0.86893	1.31777	0.589039	0.934074	2	0.626857	-0.0741562	0.553754
ebi-a-GCST90001486	Activated CD4 regulatory T cell Absolute Count || id:ebi-a-GCST90001486	gen_samplesize_finngen_R9_O15_EXIST_HYPERT_COMPLIC.gz	Inverse variance weighted	2	0.066165	0.0810171	-0.0926286	0.224959	1.0684	0.911532	1.25227	0.414112	0.00165837	1	0.967517	NA	NA
ebi-a-GCST90001643	B cell %CD3- lymphocyte || id:ebi-a-GCST90001643	gen_samplesize_finngen_R9_O15_EXIST_HYPERT_COMPLIC.gz	Inverse variance weighted	3	-0.0192432	0.0655468	-0.147715	0.109229	0.980941	0.862677	1.11542	0.76908	0.625762	2	0.731337	-0.00694899	0.846791
ebi-a-GCST90001643	B cell %CD3- lymphocyte || id:ebi-a-GCST90001643	gen_samplesize_finngen_R9_O15_EXIST_HYPERT_COMPLIC.gz	MR Egger	3	-0.00834526	0.0791724	-0.163523	0.146833	0.991689	0.849147	1.15816	0.933143	0.565532	1	0.45204	-0.00694899	0.846791
ebi-a-GCST90001644	B cell %lymphocyte || id:ebi-a-GCST90001644	gen_samplesize_finngen_R9_O15_EXIST_HYPERT_COMPLIC.gz	Inverse variance weighted	2	-0.0403207	0.180486	-0.394074	0.313433	0.960481	0.674304	1.36811	0.823224	0.123229	1	0.725558	NA	NA
ebi-a-GCST90001829	BAFF-R on B cell || id:ebi-a-GCST90001829	gen_samplesize_finngen_R9_O15_EXIST_HYPERT_COMPLIC.gz	Inverse variance weighted	10	-0.00177437	0.0330279	-0.066509	0.0629603	0.998227	0.935654	1.06498	0.957156	10.8685	9	0.28483	-0.0292217	0.326018
ebi-a-GCST90001829	BAFF-R on B cell || id:ebi-a-GCST90001829	gen_samplesize_finngen_R9_O15_EXIST_HYPERT_COMPLIC.gz	MR Egger	10	0.0349672	0.0480904	-0.0592899	0.129224	1.03559	0.942434	1.13795	0.487884	9.56032	8	0.297251	-0.0292217	0.326018
ebi-a-GCST90001702	BAFF-R on CD24+ CD27+ B cell || id:ebi-a-GCST90001702	gen_samplesize_finngen_R9_O15_EXIST_HYPERT_COMPLIC.gz	Inverse variance weighted	8	-0.00689669	0.0315557	-0.0687458	0.0549525	0.993127	0.933564	1.05649	0.826996	6.3404	7	0.500611	-0.0460801	0.230095
ebi-a-GCST90001702	BAFF-R on CD24+ CD27+ B cell || id:ebi-a-GCST90001702	gen_samplesize_finngen_R9_O15_EXIST_HYPERT_COMPLIC.gz	MR Egger	8	0.0469088	0.051172	-0.0533883	0.147206	1.04803	0.948012	1.15859	0.394658	4.55644	6	0.601822	-0.0460801	0.230095
ebi-a-GCST90001710	BAFF-R on IgD- CD24- B cell || id:ebi-a-GCST90001710	gen_samplesize_finngen_R9_O15_EXIST_HYPERT_COMPLIC.gz	Inverse variance weighted	8	-0.0227769	0.0391532	-0.0995172	0.0539633	0.97748	0.905274	1.05545	0.560742	9.49997	7	0.218723	-0.0590111	0.0753546
ebi-a-GCST90001710	BAFF-R on IgD- CD24- B cell || id:ebi-a-GCST90001710	gen_samplesize_finngen_R9_O15_EXIST_HYPERT_COMPLIC.gz	MR Egger	8	0.0482183	0.0471421	-0.0441803	0.140617	1.0494	0.956781	1.15098	0.345846	4.88775	6	0.558289	-0.0590111	0.0753546
ebi-a-GCST90001711	BAFF-R on IgD- CD27- B cell || id:ebi-a-GCST90001711	gen_samplesize_finngen_R9_O15_EXIST_HYPERT_COMPLIC.gz	Inverse variance weighted	8	-0.0231604	0.0388412	-0.099289	0.0529683	0.977106	0.905481	1.0544	0.550985	9.47784	7	0.220144	-0.0586234	0.0769491
ebi-a-GCST90001711	BAFF-R on IgD- CD27- B cell || id:ebi-a-GCST90001711	gen_samplesize_finngen_R9_O15_EXIST_HYPERT_COMPLIC.gz	MR Egger	8	0.0469237	0.0468441	-0.0448908	0.138738	1.04804	0.956102	1.14882	0.35516	4.93053	6	0.552754	-0.0586234	0.0769491
ebi-a-GCST90001712	BAFF-R on IgD- CD38- B cell || id:ebi-a-GCST90001712	gen_samplesize_finngen_R9_O15_EXIST_HYPERT_COMPLIC.gz	Inverse variance weighted	7	0.00376636	0.0320912	-0.0591324	0.0666651	1.00377	0.942582	1.06894	0.906572	1.96342	6	0.923032	-0.0315229	0.421117
ebi-a-GCST90001712	BAFF-R on IgD- CD38- B cell || id:ebi-a-GCST90001712	gen_samplesize_finngen_R9_O15_EXIST_HYPERT_COMPLIC.gz	MR Egger	7	0.0405804	0.0528771	-0.0630587	0.144219	1.04142	0.938888	1.15514	0.477472	1.19605	5	0.945255	-0.0315229	0.421117
ebi-a-GCST90001713	BAFF-R on IgD- CD38+ B cell || id:ebi-a-GCST90001713	gen_samplesize_finngen_R9_O15_EXIST_HYPERT_COMPLIC.gz	Inverse variance weighted	3	0.0375223	0.0884194	-0.13578	0.210824	1.03824	0.873035	1.2347	0.671298	0.864689	2	0.648986	0.0145874	0.808382
ebi-a-GCST90001713	BAFF-R on IgD- CD38+ B cell || id:ebi-a-GCST90001713	gen_samplesize_finngen_R9_O15_EXIST_HYPERT_COMPLIC.gz	MR Egger	3	-0.00452261	0.161749	-0.321551	0.312506	0.995488	0.725023	1.36685	0.982204	0.768326	1	0.380735	0.0145874	0.808382
ebi-a-GCST90001719	BAFF-R on IgD+ B cell || id:ebi-a-GCST90001719	gen_samplesize_finngen_R9_O15_EXIST_HYPERT_COMPLIC.gz	Inverse variance weighted	10	-0.00599135	0.0324744	-0.0696412	0.0576585	0.994027	0.932728	1.05935	0.853625	10.6908	9	0.297499	-0.0283834	0.334594
ebi-a-GCST90001719	BAFF-R on IgD+ B cell || id:ebi-a-GCST90001719	gen_samplesize_finngen_R9_O15_EXIST_HYPERT_COMPLIC.gz	MR Egger	10	0.0293599	0.047263	-0.0632757	0.121995	1.0298	0.938685	1.12975	0.551752	9.44611	8	0.30607	-0.0283834	0.334594
ebi-a-GCST90001704	BAFF-R on IgD+ CD24- B cell || id:ebi-a-GCST90001704	gen_samplesize_finngen_R9_O15_EXIST_HYPERT_COMPLIC.gz	Inverse variance weighted	10	-0.00178029	0.032696	-0.0658644	0.0623038	0.998221	0.936258	1.06429	0.956577	10.8684	9	0.284836	-0.0294219	0.324496
ebi-a-GCST90001704	BAFF-R on IgD+ CD24- B cell || id:ebi-a-GCST90001704	gen_samplesize_finngen_R9_O15_EXIST_HYPERT_COMPLIC.gz	MR Egger	10	0.0349652	0.047773	-0.0586699	0.1286	1.03558	0.943018	1.13724	0.485114	9.55252	8	0.297847	-0.0294219	0.324496
ebi-a-GCST90001703	BAFF-R on IgD+ CD24+ B cell || id:ebi-a-GCST90001703	gen_samplesize_finngen_R9_O15_EXIST_HYPERT_COMPLIC.gz	Inverse variance weighted	6	0.00521397	0.0322216	-0.0579404	0.0683683	1.00523	0.943706	1.07076	0.871451	1.74564	5	0.883101	-0.0279617	0.470761
ebi-a-GCST90001703	BAFF-R on IgD+ CD24+ B cell || id:ebi-a-GCST90001703	gen_samplesize_finngen_R9_O15_EXIST_HYPERT_COMPLIC.gz	MR Egger	6	0.0369306	0.0512551	-0.0635294	0.137391	1.03762	0.938447	1.14728	0.511061	1.11251	4	0.892282	-0.0279617	0.470761
ebi-a-GCST90001705	BAFF-R on IgD+ CD38- B cell || id:ebi-a-GCST90001705	gen_samplesize_finngen_R9_O15_EXIST_HYPERT_COMPLIC.gz	Inverse variance weighted	9	0.00417206	0.0324032	-0.0593383	0.0676824	1.00418	0.942388	1.07003	0.897552	9.03837	8	0.33907	-0.012587	0.755146
ebi-a-GCST90001705	BAFF-R on IgD+ CD38- B cell || id:ebi-a-GCST90001705	gen_samplesize_finngen_R9_O15_EXIST_HYPERT_COMPLIC.gz	MR Egger	9	0.018281	0.0554463	-0.0903937	0.126956	1.01845	0.913571	1.13537	0.751269	8.90454	7	0.259583	-0.012587	0.755146
ebi-a-GCST90001706	BAFF-R on IgD+ CD38- naive B cell || id:ebi-a-GCST90001706	gen_samplesize_finngen_R9_O15_EXIST_HYPERT_COMPLIC.gz	Inverse variance weighted	8	0.00403163	0.0295406	-0.0538679	0.0619312	1.00404	0.947557	1.06389	0.891444	6.9077	7	0.438553	-0.00702081	0.859978
ebi-a-GCST90001706	BAFF-R on IgD+ CD38- naive B cell || id:ebi-a-GCST90001706	gen_samplesize_finngen_R9_O15_EXIST_HYPERT_COMPLIC.gz	MR Egger	8	0.0117367	0.0524416	-0.0910487	0.114522	1.01181	0.912973	1.12134	0.830334	6.86889	6	0.333143	-0.00702081	0.859978
ebi-a-GCST90001707	BAFF-R on IgD+ CD38- unswitched memory B cell || id:ebi-a-GCST90001707	gen_samplesize_finngen_R9_O15_EXIST_HYPERT_COMPLIC.gz	Inverse variance weighted	5	0.00393659	0.0342946	-0.0632807	0.0711539	1.00394	0.93868	1.07375	0.908614	2.31376	4	0.678265	-0.0821904	0.497386
ebi-a-GCST90001707	BAFF-R on IgD+ CD38- unswitched memory B cell || id:ebi-a-GCST90001707	gen_samplesize_finngen_R9_O15_EXIST_HYPERT_COMPLIC.gz	MR Egger	5	0.0677596	0.0897035	-0.108059	0.243578	1.07011	0.897574	1.27581	0.50492	1.72089	3	0.6323	-0.0821904	0.497386
ebi-a-GCST90001708	BAFF-R on IgD+ CD38+ B cell || id:ebi-a-GCST90001708	gen_samplesize_finngen_R9_O15_EXIST_HYPERT_COMPLIC.gz	Inverse variance weighted	10	-0.00147315	0.0345301	-0.0691522	0.0662059	0.998528	0.933185	1.06845	0.96597	11.1812	9	0.263491	-0.0320052	0.286775
ebi-a-GCST90001708	BAFF-R on IgD+ CD38+ B cell || id:ebi-a-GCST90001708	gen_samplesize_finngen_R9_O15_EXIST_HYPERT_COMPLIC.gz	MR Egger	10	0.0400276	0.0497587	-0.0574994	0.137555	1.04084	0.944122	1.14746	0.444392	9.61573	8	0.293039	-0.0320052	0.286775
ebi-a-GCST90001709	BAFF-R on IgD+ CD38dim B cell || id:ebi-a-GCST90001709	gen_samplesize_finngen_R9_O15_EXIST_HYPERT_COMPLIC.gz	Inverse variance weighted	10	-0.00231431	0.0325685	-0.0661486	0.06152	0.997688	0.935992	1.06345	0.94335	10.8306	9	0.287503	-0.0301245	0.309157
ebi-a-GCST90001709	BAFF-R on IgD+ CD38dim B cell || id:ebi-a-GCST90001709	gen_samplesize_finngen_R9_O15_EXIST_HYPERT_COMPLIC.gz	MR Egger	10	0.0351786	0.0472453	-0.0574222	0.127779	1.0358	0.944195	1.1363	0.477817	9.43923	8	0.306607	-0.0301245	0.309157
ebi-a-GCST90001715	BAFF-R on memory B cell || id:ebi-a-GCST90001715	gen_samplesize_finngen_R9_O15_EXIST_HYPERT_COMPLIC.gz	Inverse variance weighted	7	-0.00553801	0.0322897	-0.0688258	0.0577497	0.994477	0.933489	1.05945	0.863822	6.16185	6	0.405306	-0.0447003	0.252456
ebi-a-GCST90001715	BAFF-R on memory B cell || id:ebi-a-GCST90001715	gen_samplesize_finngen_R9_O15_EXIST_HYPERT_COMPLIC.gz	MR Egger	7	0.0462975	0.0512038	-0.0540619	0.146657	1.04739	0.947373	1.15796	0.407352	4.48941	5	0.481301	-0.0447003	0.252456
ebi-a-GCST90001716	BAFF-R on naive-mature B cell || id:ebi-a-GCST90001716	gen_samplesize_finngen_R9_O15_EXIST_HYPERT_COMPLIC.gz	Inverse variance weighted	10	-0.00290906	0.0327843	-0.0671662	0.0613481	0.997095	0.93504	1.06327	0.929294	10.8272	9	0.287742	-0.0300922	0.314132
ebi-a-GCST90001716	BAFF-R on naive-mature B cell || id:ebi-a-GCST90001716	gen_samplesize_finngen_R9_O15_EXIST_HYPERT_COMPLIC.gz	MR Egger	10	0.0350795	0.0480397	-0.0590783	0.129237	1.0357	0.942633	1.13796	0.486087	9.46271	8	0.304777	-0.0300922	0.314132
ebi-a-GCST90001718	BAFF-R on switched memory B cell || id:ebi-a-GCST90001718	gen_samplesize_finngen_R9_O15_EXIST_HYPERT_COMPLIC.gz	Inverse variance weighted	9	-0.0139573	0.032096	-0.0768655	0.0489508	0.98614	0.926014	1.05017	0.663662	8.28118	8	0.406497	-0.0493453	0.094035
ebi-a-GCST90001718	BAFF-R on switched memory B cell || id:ebi-a-GCST90001718	gen_samplesize_finngen_R9_O15_EXIST_HYPERT_COMPLIC.gz	MR Egger	9	0.0513693	0.0461879	-0.039159	0.141898	1.05271	0.961598	1.15246	0.302792	4.53162	7	0.716907	-0.0493453	0.094035
ebi-a-GCST90001720	BAFF-R on transitional B cell || id:ebi-a-GCST90001720	gen_samplesize_finngen_R9_O15_EXIST_HYPERT_COMPLIC.gz	Inverse variance weighted	8	0.00841913	0.0329657	-0.0561936	0.0730318	1.00845	0.945356	1.07576	0.798421	7.00241	7	0.428629	-0.00571026	0.885146
ebi-a-GCST90001720	BAFF-R on transitional B cell || id:ebi-a-GCST90001720	gen_samplesize_finngen_R9_O15_EXIST_HYPERT_COMPLIC.gz	MR Egger	8	0.0153291	0.0580113	-0.0983731	0.129031	1.01545	0.906311	1.13773	0.800435	6.976	6	0.323072	-0.00571026	0.885146
ebi-a-GCST90001717	BAFF-R on unswitched memory B cell || id:ebi-a-GCST90001717	gen_samplesize_finngen_R9_O15_EXIST_HYPERT_COMPLIC.gz	Inverse variance weighted	7	-0.00592934	0.0322063	-0.0690537	0.057195	0.994088	0.933277	1.05886	0.853931	6.15728	6	0.405805	-0.0438352	0.258993
ebi-a-GCST90001717	BAFF-R on unswitched memory B cell || id:ebi-a-GCST90001717	gen_samplesize_finngen_R9_O15_EXIST_HYPERT_COMPLIC.gz	MR Egger	7	0.0446689	0.0508979	-0.0550909	0.144429	1.04568	0.946399	1.15538	0.420314	4.53674	5	0.474982	-0.0438352	0.258993
ebi-a-GCST90001533	Basophil %CD33dim HLA DR- CD66b- || id:ebi-a-GCST90001533	gen_samplesize_finngen_R9_O15_EXIST_HYPERT_COMPLIC.gz	Inverse variance weighted	3	0.0328253	0.0524343	-0.0699459	0.135597	1.03337	0.932444	1.14522	0.531297	1.3929	2	0.498351	0.0556873	0.5465
ebi-a-GCST90001533	Basophil %CD33dim HLA DR- CD66b- || id:ebi-a-GCST90001533	gen_samplesize_finngen_R9_O15_EXIST_HYPERT_COMPLIC.gz	MR Egger	3	-0.100846	0.163418	-0.421146	0.219454	0.904072	0.656295	1.2454	0.648013	0.64704	1	0.421173	0.0556873	0.5465
ebi-a-GCST90001532	Basophil Absolute Count || id:ebi-a-GCST90001532	gen_samplesize_finngen_R9_O15_EXIST_HYPERT_COMPLIC.gz	Inverse variance weighted	3	0.00623679	0.0263368	-0.0453833	0.0578569	1.00626	0.955631	1.05956	0.812805	0.947611	2	0.622628	-0.0240227	0.633283
ebi-a-GCST90001532	Basophil Absolute Count || id:ebi-a-GCST90001532	gen_samplesize_finngen_R9_O15_EXIST_HYPERT_COMPLIC.gz	MR Egger	3	0.026359	0.0406619	-0.0533384	0.106056	1.02671	0.948059	1.11188	0.633853	0.525736	1	0.468405	-0.0240227	0.633283
ebi-a-GCST90002003	CCR2 on CD14- CD16- || id:ebi-a-GCST90002003	gen_samplesize_finngen_R9_O15_EXIST_HYPERT_COMPLIC.gz	MR Egger	3	-1.18049	0.605811	-2.36788	0.00689707	0.307127	0.0936788	1.00692	0.301847	1.97891	1	0.159505	0.230942	0.335626
ebi-a-GCST90002004	CCR2 on CD14+ CD16- monocyte || id:ebi-a-GCST90002004	gen_samplesize_finngen_R9_O15_EXIST_HYPERT_COMPLIC.gz	Inverse variance weighted	3	0.0612678	0.103948	-0.14247	0.265005	1.06318	0.867214	1.30344	0.555587	2.96516	2	0.227051	-0.120887	0.361654
ebi-a-GCST90002004	CCR2 on CD14+ CD16- monocyte || id:ebi-a-GCST90002004	gen_samplesize_finngen_R9_O15_EXIST_HYPERT_COMPLIC.gz	MR Egger	3	0.409761	0.238253	-0.0572142	0.876737	1.50646	0.944392	2.40305	0.335284	0.510494	1	0.474925	-0.120887	0.361654
ebi-a-GCST90001992	CCR2 on CD14+ CD16+ monocyte || id:ebi-a-GCST90001992	gen_samplesize_finngen_R9_O15_EXIST_HYPERT_COMPLIC.gz	Inverse variance weighted	2	-0.144222	0.191339	-0.519246	0.230802	0.865695	0.594969	1.25961	0.450998	0.048839	1	0.825096	NA	NA
ebi-a-GCST90002014	CCR2 on CD62L+ myeloid Dendritic Cell || id:ebi-a-GCST90002014	gen_samplesize_finngen_R9_O15_EXIST_HYPERT_COMPLIC.gz	Inverse variance weighted	3	-0.0429974	0.0651078	-0.170609	0.084614	0.957914	0.843151	1.0883	0.508995	1.30854	2	0.519822	0.0781603	0.530084
ebi-a-GCST90002014	CCR2 on CD62L+ myeloid Dendritic Cell || id:ebi-a-GCST90002014	gen_samplesize_finngen_R9_O15_EXIST_HYPERT_COMPLIC.gz	MR Egger	3	-0.265581	0.253195	-0.761844	0.230681	0.76676	0.466805	1.25946	0.484803	0.481003	1	0.487968	0.0781603	0.530084
ebi-a-GCST90002016	CCR2 on CD62L+ plasmacytoid Dendritic Cell || id:ebi-a-GCST90002016	gen_samplesize_finngen_R9_O15_EXIST_HYPERT_COMPLIC.gz	Inverse variance weighted	2	0.0358402	0.0753286	-0.111804	0.183484	1.03649	0.89422	1.2014	0.634228	0.0962501	1	0.756377	NA	NA
ebi-a-GCST90002018	CCR2 on granulocyte || id:ebi-a-GCST90002018	gen_samplesize_finngen_R9_O15_EXIST_HYPERT_COMPLIC.gz	Inverse variance weighted	2	0.119039	0.145242	-0.165635	0.403714	1.12641	0.847355	1.49738	0.412449	0.0005245	1	0.981728	NA	NA
ebi-a-GCST90002008	CCR2 on monocyte || id:ebi-a-GCST90002008	gen_samplesize_finngen_R9_O15_EXIST_HYPERT_COMPLIC.gz	Inverse variance weighted	2	-0.0525815	0.115732	-0.279416	0.174253	0.948777	0.756225	1.19036	0.649585	0.0733833	1	0.786473	NA	NA
ebi-a-GCST90002017	CCR2 on monocyte || id:ebi-a-GCST90002017	gen_samplesize_finngen_R9_O15_EXIST_HYPERT_COMPLIC.gz	Inverse variance weighted	2	0.0324933	0.101461	-0.16637	0.231356	1.03303	0.846733	1.26031	0.748776	1.86463	1	0.172092	NA	NA
ebi-a-GCST90002013	CCR2 on myeloid Dendritic Cell || id:ebi-a-GCST90002013	gen_samplesize_finngen_R9_O15_EXIST_HYPERT_COMPLIC.gz	Inverse variance weighted	2	-0.0258818	0.121573	-0.264165	0.212402	0.97445	0.767847	1.23664	0.831412	2.34338	1	0.125817	NA	NA
ebi-a-GCST90002015	CCR2 on plasmacytoid Dendritic Cell || id:ebi-a-GCST90002015	gen_samplesize_finngen_R9_O15_EXIST_HYPERT_COMPLIC.gz	Inverse variance weighted	2	0.0357464	0.0751524	-0.111552	0.183045	1.03639	0.894445	1.20087	0.634322	0.0963755	1	0.756223	NA	NA
ebi-a-GCST90001907	CCR7 on naive CD4+ T cell || id:ebi-a-GCST90001907	gen_samplesize_finngen_R9_O15_EXIST_HYPERT_COMPLIC.gz	Inverse variance weighted	4	-0.0912339	0.11019	-0.307207	0.124739	0.912804	0.735498	1.13285	0.40769	7.00938	3	0.0715994	0.142826	0.200127
ebi-a-GCST90001907	CCR7 on naive CD4+ T cell || id:ebi-a-GCST90001907	gen_samplesize_finngen_R9_O15_EXIST_HYPERT_COMPLIC.gz	MR Egger	4	-0.496843	0.229939	-0.947522	-0.0461628	0.608449	0.3877	0.954886	0.16328	2.5248	2	0.282975	0.142826	0.200127
ebi-a-GCST90001908	CCR7 on naive CD8+ T cell || id:ebi-a-GCST90001908	gen_samplesize_finngen_R9_O15_EXIST_HYPERT_COMPLIC.gz	Inverse variance weighted	2	-0.209976	0.206193	-0.614114	0.194163	0.810604	0.54112	1.21429	0.308514	2.60021	1	0.10685	NA	NA
ebi-a-GCST90002088	CD11c on CD62L+ myeloid Dendritic Cell || id:ebi-a-GCST90002088	gen_samplesize_finngen_R9_O15_EXIST_HYPERT_COMPLIC.gz	Inverse variance weighted	2	0.0671682	0.0881662	-0.105638	0.239974	1.06948	0.899751	1.27122	0.446158	1.35746	1	0.243977	NA	NA
ebi-a-GCST90002090	CD11c on granulocyte || id:ebi-a-GCST90002090	gen_samplesize_finngen_R9_O15_EXIST_HYPERT_COMPLIC.gz	Inverse variance weighted	2	0.116201	0.0754881	-0.0317557	0.264158	1.12322	0.968743	1.30233	0.123724	0.234368	1	0.628304	NA	NA
ebi-a-GCST90002087	CD11c on myeloid Dendritic Cell || id:ebi-a-GCST90002087	gen_samplesize_finngen_R9_O15_EXIST_HYPERT_COMPLIC.gz	Inverse variance weighted	5	0.0386504	0.0863482	-0.130592	0.207893	1.03941	0.877576	1.23108	0.654434	3.09734	4	0.54167	-0.0276311	0.722212
ebi-a-GCST90002087	CD11c on myeloid Dendritic Cell || id:ebi-a-GCST90002087	gen_samplesize_finngen_R9_O15_EXIST_HYPERT_COMPLIC.gz	MR Egger	5	0.140592	0.274933	-0.398276	0.67946	1.15095	0.671477	1.97281	0.644352	2.94481	3	0.400213	-0.0276311	0.722212
ebi-a-GCST90001945	CD123 on CD62L+ plasmacytoid Dendritic Cell || id:ebi-a-GCST90001945	gen_samplesize_finngen_R9_O15_EXIST_HYPERT_COMPLIC.gz	Inverse variance weighted	2	0.0702815	0.0993116	-0.124369	0.264932	1.07281	0.883054	1.30334	0.47914	0.342093	1	0.558624	NA	NA
ebi-a-GCST90001944	CD123 on plasmacytoid Dendritic Cell || id:ebi-a-GCST90001944	gen_samplesize_finngen_R9_O15_EXIST_HYPERT_COMPLIC.gz	Inverse variance weighted	2	0.0694174	0.0984061	-0.123458	0.262293	1.07188	0.883858	1.29991	0.48055	0.345299	1	0.556786	NA	NA
ebi-a-GCST90001924	CD127 on CD28+ CD4+ T cell || id:ebi-a-GCST90001924	gen_samplesize_finngen_R9_O15_EXIST_HYPERT_COMPLIC.gz	Inverse variance weighted	3	-0.229988	0.105344	-0.436463	-0.0235129	0.794543	0.646318	0.976761	0.029021	0.881427	2	0.643577	0.0854994	0.593242
ebi-a-GCST90001924	CD127 on CD28+ CD4+ T cell || id:ebi-a-GCST90001924	gen_samplesize_finngen_R9_O15_EXIST_HYPERT_COMPLIC.gz	MR Egger	3	-0.639746	0.561543	-1.74037	0.460879	0.527426	0.175455	1.58547	0.458615	0.329543	1	0.565928	0.0854994	0.593242
ebi-a-GCST90001929	CD127 on CD28+ CD45RA+ CD8+ T cell || id:ebi-a-GCST90001929	gen_samplesize_finngen_R9_O15_EXIST_HYPERT_COMPLIC.gz	Inverse variance weighted	2	-0.203339	0.122026	-0.442511	0.0358324	0.816001	0.642421	1.03648	0.0956427	0.292279	1	0.588764	NA	NA
ebi-a-GCST90001932	CD127 on CD45RA+ CD4+ T cell || id:ebi-a-GCST90001932	gen_samplesize_finngen_R9_O15_EXIST_HYPERT_COMPLIC.gz	Inverse variance weighted	4	-0.0649929	0.075023	-0.212038	0.0820523	0.937074	0.808934	1.08551	0.386322	2.22662	3	0.526725	0.0625867	0.708826
ebi-a-GCST90001932	CD127 on CD45RA+ CD4+ T cell || id:ebi-a-GCST90001932	gen_samplesize_finngen_R9_O15_EXIST_HYPERT_COMPLIC.gz	MR Egger	4	-0.320965	0.599488	-1.49596	0.854031	0.725448	0.224033	2.3491	0.645939	2.03784	2	0.360985	0.0625867	0.708826
ebi-a-GCST90001926	CD127 on granulocyte || id:ebi-a-GCST90001926	gen_samplesize_finngen_R9_O15_EXIST_HYPERT_COMPLIC.gz	Inverse variance weighted	8	0.059961	0.0443162	-0.0268987	0.146821	1.0618	0.97346	1.15815	0.176047	3.09939	7	0.875658	0.0269149	0.524695
ebi-a-GCST90001926	CD127 on granulocyte || id:ebi-a-GCST90001926	gen_samplesize_finngen_R9_O15_EXIST_HYPERT_COMPLIC.gz	MR Egger	8	0.0196739	0.0743234	-0.126	0.165348	1.01987	0.881615	1.1798	0.800094	2.64349	6	0.852076	0.0269149	0.524695
ebi-a-GCST90001983	CD14 on CD14+ CD16+ monocyte || id:ebi-a-GCST90001983	gen_samplesize_finngen_R9_O15_EXIST_HYPERT_COMPLIC.gz	Inverse variance weighted	2	0.219506	0.128338	-0.0320358	0.471048	1.24546	0.968472	1.60167	0.0871958	0.131929	1	0.716441	NA	NA
ebi-a-GCST90001581	CD14- CD16- Absolute Count || id:ebi-a-GCST90001581	gen_samplesize_finngen_R9_O15_EXIST_HYPERT_COMPLIC.gz	Inverse variance weighted	3	0.0815914	0.217039	-0.343806	0.506989	1.08501	0.709066	1.66028	0.70697	4.94028	2	0.084573	-0.0965856	0.824451
ebi-a-GCST90001581	CD14- CD16- Absolute Count || id:ebi-a-GCST90001581	gen_samplesize_finngen_R9_O15_EXIST_HYPERT_COMPLIC.gz	MR Egger	3	0.417881	1.22462	-1.98237	2.81813	1.51874	0.137743	16.7455	0.790651	4.57405	1	0.0324597	-0.0965856	0.824451
ebi-a-GCST90001584	CD14- CD16+ monocyte %monocyte || id:ebi-a-GCST90001584	gen_samplesize_finngen_R9_O15_EXIST_HYPERT_COMPLIC.gz	Inverse variance weighted	2	-0.0152957	0.176825	-0.361873	0.331282	0.984821	0.696371	1.39275	0.931068	2.34514	1	0.125674	NA	NA
ebi-a-GCST90001586	CD14+ CD16- monocyte %monocyte || id:ebi-a-GCST90001586	gen_samplesize_finngen_R9_O15_EXIST_HYPERT_COMPLIC.gz	Inverse variance weighted	2	-0.104693	0.11037	-0.321019	0.111633	0.900601	0.725409	1.1181	0.342843	0.696951	1	0.40381	NA	NA
ebi-a-GCST90001582	CD14+ CD16- monocyte Absolute Count || id:ebi-a-GCST90001582	gen_samplesize_finngen_R9_O15_EXIST_HYPERT_COMPLIC.gz	Inverse variance weighted	3	-0.0213654	0.134419	-0.284827	0.242097	0.978861	0.752144	1.27392	0.873712	0.577116	2	0.749343	0.137043	0.747564
ebi-a-GCST90001582	CD14+ CD16- monocyte Absolute Count || id:ebi-a-GCST90001582	gen_samplesize_finngen_R9_O15_EXIST_HYPERT_COMPLIC.gz	MR Egger	3	-0.911484	2.13014	-5.08655	3.26358	0.401927	0.00617929	26.1431	0.7426	0.401803	1	0.526159	0.137043	0.747564
ebi-a-GCST90001585	CD14+ CD16+ monocyte %monocyte || id:ebi-a-GCST90001585	gen_samplesize_finngen_R9_O15_EXIST_HYPERT_COMPLIC.gz	Inverse variance weighted	3	0.0336603	0.0642683	-0.0923056	0.159626	1.03423	0.911826	1.17307	0.600455	2.06368	2	0.356351	-0.0579545	0.418008
ebi-a-GCST90001585	CD14+ CD16+ monocyte %monocyte || id:ebi-a-GCST90001585	gen_samplesize_finngen_R9_O15_EXIST_HYPERT_COMPLIC.gz	MR Egger	3	0.148317	0.108679	-0.0646937	0.361328	1.15988	0.937355	1.43523	0.402578	0.380031	1	0.537587	-0.0579545	0.418008
ebi-a-GCST90001580	CD14+ CD16+ monocyte Absolute Count || id:ebi-a-GCST90001580	gen_samplesize_finngen_R9_O15_EXIST_HYPERT_COMPLIC.gz	Inverse variance weighted	3	0.0326436	0.070276	-0.105097	0.170385	1.03318	0.900237	1.18576	0.642286	2.11821	2	0.346767	-0.0599831	0.420233
ebi-a-GCST90001580	CD14+ CD16+ monocyte Absolute Count || id:ebi-a-GCST90001580	gen_samplesize_finngen_R9_O15_EXIST_HYPERT_COMPLIC.gz	MR Egger	3	0.163322	0.122284	-0.0763552	0.403	1.17742	0.926487	1.49631	0.409148	0.458701	1	0.498232	-0.0599831	0.420233
ebi-a-GCST90001979	CD16 on CD14- CD16+ monocyte || id:ebi-a-GCST90001979	gen_samplesize_finngen_R9_O15_EXIST_HYPERT_COMPLIC.gz	Inverse variance weighted	8	0.0198567	0.0353124	-0.0493556	0.089069	1.02006	0.951843	1.09316	0.573901	1.93873	7	0.963154	-0.0271871	0.373692
ebi-a-GCST90001979	CD16 on CD14- CD16+ monocyte || id:ebi-a-GCST90001979	gen_samplesize_finngen_R9_O15_EXIST_HYPERT_COMPLIC.gz	MR Egger	8	0.0578251	0.052992	-0.0460392	0.161689	1.05953	0.955005	1.1755	0.317052	1.01533	6	0.985025	-0.0271871	0.373692
ebi-a-GCST90002005	CD16 on CD14+ CD16+ monocyte || id:ebi-a-GCST90002005	gen_samplesize_finngen_R9_O15_EXIST_HYPERT_COMPLIC.gz	Inverse variance weighted	5	0.0369052	0.0510605	-0.0631733	0.136984	1.03759	0.938781	1.14681	0.469818	1.23892	4	0.871651	-0.0654671	0.442258
ebi-a-GCST90002005	CD16 on CD14+ CD16+ monocyte || id:ebi-a-GCST90002005	gen_samplesize_finngen_R9_O15_EXIST_HYPERT_COMPLIC.gz	MR Egger	5	0.13348	0.120702	-0.103097	0.370057	1.1428	0.90204	1.44782	0.349502	0.459212	3	0.927757	-0.0654671	0.442258
ebi-a-GCST90001885	CD16-CD56 on HLA DR+ Natural Killer || id:ebi-a-GCST90001885	gen_samplesize_finngen_R9_O15_EXIST_HYPERT_COMPLIC.gz	Inverse variance weighted	2	-0.304867	0.182185	-0.661949	0.0522152	0.737221	0.515845	1.0536	0.0942497	0.829894	1	0.362303	NA	NA
ebi-a-GCST90001884	CD16-CD56 on Natural Killer || id:ebi-a-GCST90001884	gen_samplesize_finngen_R9_O15_EXIST_HYPERT_COMPLIC.gz	Inverse variance weighted	8	-0.000644225	0.0614769	-0.121139	0.11985	0.999356	0.885911	1.12733	0.991639	9.48785	7	0.219501	0.067392	0.257926
ebi-a-GCST90001884	CD16-CD56 on Natural Killer || id:ebi-a-GCST90001884	gen_samplesize_finngen_R9_O15_EXIST_HYPERT_COMPLIC.gz	MR Egger	8	-0.155556	0.137343	-0.424748	0.113635	0.855939	0.653935	1.12034	0.300599	7.52815	6	0.274749	0.067392	0.257926
ebi-a-GCST90001883	CD16-CD56 on Natural Killer T || id:ebi-a-GCST90001883	gen_samplesize_finngen_R9_O15_EXIST_HYPERT_COMPLIC.gz	Inverse variance weighted	4	0.000138898	0.100585	-0.197007	0.197285	1.00014	0.821185	1.21809	0.998898	5.97091	3	0.113034	-0.0359086	0.784223
ebi-a-GCST90001883	CD16-CD56 on Natural Killer T || id:ebi-a-GCST90001883	gen_samplesize_finngen_R9_O15_EXIST_HYPERT_COMPLIC.gz	MR Egger	4	0.0877986	0.305201	-0.510395	0.685992	1.09177	0.600258	1.98574	0.800666	5.69291	2	0.0580498	-0.0359086	0.784223
ebi-a-GCST90001587	CD16+ monocyte %monocyte || id:ebi-a-GCST90001587	gen_samplesize_finngen_R9_O15_EXIST_HYPERT_COMPLIC.gz	Inverse variance weighted	2	0.106667	0.111983	-0.11282	0.326153	1.11256	0.893311	1.38563	0.34083	0.689418	1	0.406362	NA	NA
ebi-a-GCST90001723	CD19 on CD24+ CD27+ B cell || id:ebi-a-GCST90001723	gen_samplesize_finngen_R9_O15_EXIST_HYPERT_COMPLIC.gz	Inverse variance weighted	3	-0.140569	0.0616533	-0.261409	-0.019728	0.868864	0.769966	0.980465	0.0226087	0.383167	2	0.825651	0.0172824	0.726537
ebi-a-GCST90001723	CD19 on CD24+ CD27+ B cell || id:ebi-a-GCST90001723	gen_samplesize_finngen_R9_O15_EXIST_HYPERT_COMPLIC.gz	MR Egger	3	-0.161632	0.0769125	-0.312381	-0.0108838	0.850754	0.731703	0.989175	0.282749	0.173328	1	0.677171	0.0172824	0.726537
ebi-a-GCST90001735	CD19 on IgD- CD38dim B cell || id:ebi-a-GCST90001735	gen_samplesize_finngen_R9_O15_EXIST_HYPERT_COMPLIC.gz	Inverse variance weighted	4	-0.136464	0.057641	-0.24944	-0.0234877	0.872438	0.779237	0.976786	0.0179095	0.501357	3	0.918593	0.015025	0.725066
ebi-a-GCST90001735	CD19 on IgD- CD38dim B cell || id:ebi-a-GCST90001735	gen_samplesize_finngen_R9_O15_EXIST_HYPERT_COMPLIC.gz	MR Egger	4	-0.154982	0.0736156	-0.299268	-0.0106951	0.856431	0.741361	0.989362	0.1699	0.337818	2	0.844586	0.015025	0.725066
ebi-a-GCST90001741	CD19 on IgD+ B cell || id:ebi-a-GCST90001741	gen_samplesize_finngen_R9_O15_EXIST_HYPERT_COMPLIC.gz	Inverse variance weighted	2	0.124382	0.176759	-0.222065	0.470829	1.13245	0.800863	1.60132	0.48163	1.01976	1	0.312577	NA	NA
ebi-a-GCST90001725	CD19 on IgD+ CD24- B cell || id:ebi-a-GCST90001725	gen_samplesize_finngen_R9_O15_EXIST_HYPERT_COMPLIC.gz	Inverse variance weighted	4	-0.100904	0.110107	-0.316713	0.114906	0.90402	0.72854	1.12177	0.359449	7.28895	3	0.0632366	0.306614	0.129982
ebi-a-GCST90001725	CD19 on IgD+ CD24- B cell || id:ebi-a-GCST90001725	gen_samplesize_finngen_R9_O15_EXIST_HYPERT_COMPLIC.gz	MR Egger	4	-0.438509	0.152612	-0.737629	-0.13939	0.644997	0.478247	0.869888	0.102784	1.06084	2	0.588357	0.306614	0.129982
ebi-a-GCST90001724	CD19 on IgD+ CD24+ B cell || id:ebi-a-GCST90001724	gen_samplesize_finngen_R9_O15_EXIST_HYPERT_COMPLIC.gz	Inverse variance weighted	4	-0.109787	0.0680793	-0.243223	0.0236481	0.896025	0.784097	1.02393	0.106823	3.59948	3	0.308088	0.0249168	0.653637
ebi-a-GCST90001724	CD19 on IgD+ CD24+ B cell || id:ebi-a-GCST90001724	gen_samplesize_finngen_R9_O15_EXIST_HYPERT_COMPLIC.gz	MR Egger	4	-0.144689	0.102889	-0.346351	0.0569724	0.865291	0.707264	1.05863	0.294887	3.16766	2	0.205188	0.0249168	0.653637
ebi-a-GCST90001728	CD19 on IgD+ CD38- unswitched memory B cell || id:ebi-a-GCST90001728	gen_samplesize_finngen_R9_O15_EXIST_HYPERT_COMPLIC.gz	Inverse variance weighted	3	0.112662	0.107204	-0.0974574	0.322781	1.11925	0.907141	1.38096	0.293298	1.44533	2	0.485456	1.46903	0.510745
ebi-a-GCST90001728	CD19 on IgD+ CD38- unswitched memory B cell || id:ebi-a-GCST90001728	gen_samplesize_finngen_R9_O15_EXIST_HYPERT_COMPLIC.gz	MR Egger	3	-1.96168	2.14825	-6.17224	2.24888	0.140622	0.00208655	9.47714	0.528879	0.510626	1	0.474868	1.46903	0.510745
ebi-a-GCST90001729	CD19 on IgD+ CD38+ B cell || id:ebi-a-GCST90001729	gen_samplesize_finngen_R9_O15_EXIST_HYPERT_COMPLIC.gz	Inverse variance weighted	4	-0.0800655	0.0772853	-0.231545	0.0714137	0.923056	0.793307	1.07403	0.300215	5.54015	3	0.136257	0.33528	0.172134
ebi-a-GCST90001729	CD19 on IgD+ CD38+ B cell || id:ebi-a-GCST90001729	gen_samplesize_finngen_R9_O15_EXIST_HYPERT_COMPLIC.gz	MR Egger	4	-0.38032	0.154687	-0.683507	-0.0771328	0.683643	0.504843	0.925767	0.13317	1.18364	2	0.55332	0.33528	0.172134
ebi-a-GCST90001730	CD19 on IgD+ CD38dim B cell || id:ebi-a-GCST90001730	gen_samplesize_finngen_R9_O15_EXIST_HYPERT_COMPLIC.gz	Inverse variance weighted	4	-0.0966929	0.0899502	-0.272995	0.0796094	0.907835	0.761096	1.08286	0.282392	5.43043	3	0.142859	0.321467	0.173061
ebi-a-GCST90001730	CD19 on IgD+ CD38dim B cell || id:ebi-a-GCST90001730	gen_samplesize_finngen_R9_O15_EXIST_HYPERT_COMPLIC.gz	MR Egger	4	-0.432997	0.174975	-0.775947	-0.0900467	0.648562	0.460268	0.913889	0.131778	1.10475	2	0.57558	0.321467	0.173061
ebi-a-GCST90001736	CD19 on memory B cell || id:ebi-a-GCST90001736	gen_samplesize_finngen_R9_O15_EXIST_HYPERT_COMPLIC.gz	Inverse variance weighted	3	-0.15696	0.069105	-0.292406	-0.0215146	0.854738	0.746465	0.978715	0.0231269	0.422539	2	0.809556	0.0195958	0.699451
ebi-a-GCST90001736	CD19 on memory B cell || id:ebi-a-GCST90001736	gen_samplesize_finngen_R9_O15_EXIST_HYPERT_COMPLIC.gz	MR Egger	3	-0.184526	0.0876922	-0.356403	-0.0126493	0.831498	0.700191	0.98743	0.282427	0.161815	1	0.687491	0.0195958	0.699451
ebi-a-GCST90001737	CD19 on naive-mature B cell || id:ebi-a-GCST90001737	gen_samplesize_finngen_R9_O15_EXIST_HYPERT_COMPLIC.gz	Inverse variance weighted	2	0.639303	0.297519	0.0561654	1.22244	1.89516	1.05777	3.39547	0.0316519	0.0147174	1	0.903441	NA	NA
ebi-a-GCST90001740	CD19 on switched memory B cell || id:ebi-a-GCST90001740	gen_samplesize_finngen_R9_O15_EXIST_HYPERT_COMPLIC.gz	Inverse variance weighted	2	-0.0332274	0.175423	-0.377057	0.310602	0.967319	0.685877	1.36425	0.849769	0.443686	1	0.505349	NA	NA
ebi-a-GCST90001742	CD19 on transitional B cell || id:ebi-a-GCST90001742	gen_samplesize_finngen_R9_O15_EXIST_HYPERT_COMPLIC.gz	Inverse variance weighted	4	-0.0922172	0.0860571	-0.260889	0.0764546	0.911907	0.770366	1.07945	0.283908	5.50557	3	0.138306	0.313322	0.178404
ebi-a-GCST90001742	CD19 on transitional B cell || id:ebi-a-GCST90001742	gen_samplesize_finngen_R9_O15_EXIST_HYPERT_COMPLIC.gz	MR Egger	4	-0.403562	0.165438	-0.727821	-0.0793037	0.667936	0.48296	0.923759	0.134875	1.35135	2	0.508812	0.313322	0.178404
ebi-a-GCST90001738	CD19 on unswitched memory B cell || id:ebi-a-GCST90001738	gen_samplesize_finngen_R9_O15_EXIST_HYPERT_COMPLIC.gz	Inverse variance weighted	4	-0.0991169	0.0867195	-0.269087	0.0708533	0.905637	0.764077	1.07342	0.253055	5.30348	3	0.150877	0.295517	0.178335
ebi-a-GCST90001738	CD19 on unswitched memory B cell || id:ebi-a-GCST90001738	gen_samplesize_finngen_R9_O15_EXIST_HYPERT_COMPLIC.gz	MR Egger	4	-0.397346	0.160164	-0.711268	-0.0834241	0.672102	0.491021	0.919961	0.131241	1.14711	2	0.563518	0.295517	0.178335
ebi-a-GCST90001743	CD20 on B cell || id:ebi-a-GCST90001743	gen_samplesize_finngen_R9_O15_EXIST_HYPERT_COMPLIC.gz	MR Egger	4	-1.59427	3.00991	-7.49369	4.30514	0.203056	0.000556588	74.0798	0.649257	8.92647	2	0.011525	0.318035	0.636711
ebi-a-GCST90001745	CD20 on CD24+ CD27+ B cell || id:ebi-a-GCST90001745	gen_samplesize_finngen_R9_O15_EXIST_HYPERT_COMPLIC.gz	MR Egger	5	-0.621057	0.83869	-2.26489	1.02278	0.537376	0.103842	2.7809	0.512682	10.9813	3	0.0118276	0.159251	0.493493
ebi-a-GCST90001753	CD20 on IgD- CD24- B cell || id:ebi-a-GCST90001753	gen_samplesize_finngen_R9_O15_EXIST_HYPERT_COMPLIC.gz	Inverse variance weighted	2	-0.31668	0.131525	-0.574469	-0.0588912	0.728564	0.563004	0.942809	0.0160509	0.0758734	1	0.782969	NA	NA
ebi-a-GCST90001754	CD20 on IgD- CD27- B cell || id:ebi-a-GCST90001754	gen_samplesize_finngen_R9_O15_EXIST_HYPERT_COMPLIC.gz	Inverse variance weighted	4	-0.130809	0.138478	-0.402225	0.140608	0.877386	0.66883	1.15097	0.344854	5.4156	3	0.143775	-0.111776	0.874869
ebi-a-GCST90001754	CD20 on IgD- CD27- B cell || id:ebi-a-GCST90001754	gen_samplesize_finngen_R9_O15_EXIST_HYPERT_COMPLIC.gz	MR Egger	4	0.450094	3.26119	-5.94184	6.84203	1.56846	0.00262719	936.387	0.90287	5.33081	2	0.0695713	-0.111776	0.874869
ebi-a-GCST90001755	CD20 on IgD- CD38- B cell || id:ebi-a-GCST90001755	gen_samplesize_finngen_R9_O15_EXIST_HYPERT_COMPLIC.gz	MR Egger	4	3.0904	7.31169	-11.2405	17.4213	21.9859	1.31314e-05	3.68111e+07	0.713646	10.877	2	0.00434607	-0.76805	0.707341
ebi-a-GCST90001757	CD20 on IgD- CD38dim B cell || id:ebi-a-GCST90001757	gen_samplesize_finngen_R9_O15_EXIST_HYPERT_COMPLIC.gz	MR Egger	7	-0.41454	0.538507	-1.47001	0.640934	0.660644	0.229922	1.89825	0.476197	16.9297	5	0.00463507	0.0927518	0.504982
ebi-a-GCST90001762	CD20 on IgD+ B cell || id:ebi-a-GCST90001762	gen_samplesize_finngen_R9_O15_EXIST_HYPERT_COMPLIC.gz	Inverse variance weighted	5	0.0189463	0.103271	-0.183466	0.221358	1.01913	0.83238	1.24777	0.854436	6.72181	4	0.15134	-0.0989876	0.621458
ebi-a-GCST90001762	CD20 on IgD+ B cell || id:ebi-a-GCST90001762	gen_samplesize_finngen_R9_O15_EXIST_HYPERT_COMPLIC.gz	MR Egger	5	0.548856	0.972566	-1.35737	2.45508	1.73127	0.257336	11.6474	0.611964	6.10892	3	0.10643	-0.0989876	0.621458
ebi-a-GCST90001747	CD20 on IgD+ CD24- B cell || id:ebi-a-GCST90001747	gen_samplesize_finngen_R9_O15_EXIST_HYPERT_COMPLIC.gz	Inverse variance weighted	4	0.104483	0.0873551	-0.0667333	0.275699	1.11014	0.935445	1.31745	0.23167	0.976151	3	0.807022	-0.000525358	0.997174
ebi-a-GCST90001747	CD20 on IgD+ CD24- B cell || id:ebi-a-GCST90001747	gen_samplesize_finngen_R9_O15_EXIST_HYPERT_COMPLIC.gz	MR Egger	4	0.107243	0.696172	-1.25725	1.47174	1.11321	0.284434	4.35681	0.891713	0.976135	2	0.613811	-0.000525358	0.997174
ebi-a-GCST90001746	CD20 on IgD+ CD24+ B cell || id:ebi-a-GCST90001746	gen_samplesize_finngen_R9_O15_EXIST_HYPERT_COMPLIC.gz	Inverse variance weighted	2	-0.0569457	0.386334	-0.81416	0.700269	0.944645	0.443011	2.01429	0.882816	9.32457	1	0.00226102	NA	NA
ebi-a-GCST90001748	CD20 on IgD+ CD38- B cell || id:ebi-a-GCST90001748	gen_samplesize_finngen_R9_O15_EXIST_HYPERT_COMPLIC.gz	MR Egger	4	2.05139	1.63269	-1.14869	5.25146	7.77869	0.317052	190.845	0.335823	6.85266	2	0.0325059	-0.404564	0.323203
ebi-a-GCST90001751	CD20 on IgD+ CD38+ B cell || id:ebi-a-GCST90001751	gen_samplesize_finngen_R9_O15_EXIST_HYPERT_COMPLIC.gz	Inverse variance weighted	5	0.0186963	0.0962634	-0.16998	0.207373	1.01887	0.843682	1.23044	0.846003	6.18642	4	0.185652	-0.0541807	0.48286
ebi-a-GCST90001751	CD20 on IgD+ CD38+ B cell || id:ebi-a-GCST90001751	gen_samplesize_finngen_R9_O15_EXIST_HYPERT_COMPLIC.gz	MR Egger	5	0.276647	0.338379	-0.386577	0.939871	1.3187	0.679379	2.55965	0.473496	5.10167	3	0.164502	-0.0541807	0.48286
ebi-a-GCST90001752	CD20 on IgD+ CD38dim B cell || id:ebi-a-GCST90001752	gen_samplesize_finngen_R9_O15_EXIST_HYPERT_COMPLIC.gz	Inverse variance weighted	7	0.00316157	0.09092	-0.175042	0.181365	1.00317	0.839422	1.19885	0.972261	11.384	6	0.0772102	-0.0953821	0.393266
ebi-a-GCST90001752	CD20 on IgD+ CD38dim B cell || id:ebi-a-GCST90001752	gen_samplesize_finngen_R9_O15_EXIST_HYPERT_COMPLIC.gz	MR Egger	7	0.477399	0.5161	-0.534157	1.48896	1.61188	0.586163	4.43246	0.397408	9.69342	5	0.0844031	-0.0953821	0.393266
ebi-a-GCST90001758	CD20 on memory B cell || id:ebi-a-GCST90001758	gen_samplesize_finngen_R9_O15_EXIST_HYPERT_COMPLIC.gz	MR Egger	5	-3.02057	2.11125	-7.15861	1.11748	0.0487736	0.000778132	3.05715	0.247893	9.91814	3	0.019275	0.788505	0.246611
ebi-a-GCST90001759	CD20 on naive-mature B cell || id:ebi-a-GCST90001759	gen_samplesize_finngen_R9_O15_EXIST_HYPERT_COMPLIC.gz	Inverse variance weighted	6	0.00749133	0.0944741	-0.177678	0.192661	1.00752	0.837212	1.21247	0.936798	7.52432	5	0.184473	-0.129154	0.28001
ebi-a-GCST90001759	CD20 on naive-mature B cell || id:ebi-a-GCST90001759	gen_samplesize_finngen_R9_O15_EXIST_HYPERT_COMPLIC.gz	MR Egger	6	0.743703	0.596554	-0.425544	1.91295	2.10371	0.653414	6.77303	0.280539	5.41496	4	0.247306	-0.129154	0.28001
ebi-a-GCST90001761	CD20 on switched memory B cell || id:ebi-a-GCST90001761	gen_samplesize_finngen_R9_O15_EXIST_HYPERT_COMPLIC.gz	MR Egger	7	-0.177536	0.541413	-1.23871	0.883634	0.837331	0.289759	2.41968	0.756264	19.5543	5	0.00151466	0.0393404	0.775099
ebi-a-GCST90001763	CD20 on transitional B cell || id:ebi-a-GCST90001763	gen_samplesize_finngen_R9_O15_EXIST_HYPERT_COMPLIC.gz	Inverse variance weighted	2	0.114437	0.104799	-0.0909686	0.319843	1.12124	0.913046	1.37691	0.274846	0.114467	1	0.735114	NA	NA
ebi-a-GCST90001760	CD20 on unswitched memory B cell || id:ebi-a-GCST90001760	gen_samplesize_finngen_R9_O15_EXIST_HYPERT_COMPLIC.gz	MR Egger	4	-0.118083	8.74974	-17.2676	17.0314	0.888622	3.16802e-08	2.49256e+07	0.990458	14.1794	2	0.000833628	0.0340153	0.988486
ebi-a-GCST90001769	CD24 on IgD- CD38- B cell || id:ebi-a-GCST90001769	gen_samplesize_finngen_R9_O15_EXIST_HYPERT_COMPLIC.gz	Inverse variance weighted	2	0.044682	0.0824705	-0.11696	0.206324	1.0457	0.889621	1.22915	0.587961	0.0668643	1	0.795958	NA	NA
ebi-a-GCST90001765	CD24 on IgD+ CD24+ B cell || id:ebi-a-GCST90001765	gen_samplesize_finngen_R9_O15_EXIST_HYPERT_COMPLIC.gz	Inverse variance weighted	2	0.0365473	0.0636286	-0.0881646	0.161259	1.03722	0.91561	1.17499	0.565707	0.0304855	1	0.861393	NA	NA
ebi-a-GCST90001766	CD24 on IgD+ CD38- B cell || id:ebi-a-GCST90001766	gen_samplesize_finngen_R9_O15_EXIST_HYPERT_COMPLIC.gz	Inverse variance weighted	2	0.0560069	0.102421	-0.144738	0.256751	1.0576	0.865249	1.29272	0.584494	0.0613796	1	0.804329	NA	NA
ebi-a-GCST90001767	CD24 on IgD+ CD38- unswitched memory B cell || id:ebi-a-GCST90001767	gen_samplesize_finngen_R9_O15_EXIST_HYPERT_COMPLIC.gz	Inverse variance weighted	2	0.0317662	0.0560477	-0.0780873	0.14162	1.03228	0.924884	1.15214	0.57087	0.0391755	1	0.843101	NA	NA
ebi-a-GCST90001768	CD24 on IgD+ CD38+ B cell || id:ebi-a-GCST90001768	gen_samplesize_finngen_R9_O15_EXIST_HYPERT_COMPLIC.gz	Inverse variance weighted	2	-0.186443	0.171622	-0.522822	0.149936	0.829906	0.592845	1.16176	0.277321	0.15949	1	0.689627	NA	NA
ebi-a-GCST90001771	CD24 on memory B cell || id:ebi-a-GCST90001771	gen_samplesize_finngen_R9_O15_EXIST_HYPERT_COMPLIC.gz	Inverse variance weighted	2	-0.0569283	0.100563	-0.254031	0.140174	0.944662	0.775668	1.15047	0.571327	0.219344	1	0.63954	NA	NA
ebi-a-GCST90001773	CD24 on switched memory B cell || id:ebi-a-GCST90001773	gen_samplesize_finngen_R9_O15_EXIST_HYPERT_COMPLIC.gz	Inverse variance weighted	2	-0.0597333	0.104995	-0.265524	0.146058	0.942016	0.766804	1.15726	0.569415	0.216148	1	0.641991	NA	NA
ebi-a-GCST90001772	CD24 on unswitched memory B cell || id:ebi-a-GCST90001772	gen_samplesize_finngen_R9_O15_EXIST_HYPERT_COMPLIC.gz	Inverse variance weighted	2	0.0394883	0.0691522	-0.09605	0.175027	1.04028	0.908419	1.19128	0.567976	0.0343241	1	0.853019	NA	NA
ebi-a-GCST90001417	CD24+ CD27+ B cell %B cell || id:ebi-a-GCST90001417	gen_samplesize_finngen_R9_O15_EXIST_HYPERT_COMPLIC.gz	Inverse variance weighted	3	-0.116945	0.095604	-0.304329	0.0704384	0.889634	0.737618	1.07298	0.221244	1.6633	2	0.435331	-0.404418	0.428958
ebi-a-GCST90001417	CD24+ CD27+ B cell %B cell || id:ebi-a-GCST90001417	gen_samplesize_finngen_R9_O15_EXIST_HYPERT_COMPLIC.gz	MR Egger	3	0.768305	0.713279	-0.629722	2.16633	2.15611	0.53274	8.72622	0.476367	0.0947912	1	0.758172	-0.404418	0.428958
ebi-a-GCST90001442	CD24+ CD27+ B cell %lymphocyte || id:ebi-a-GCST90001442	gen_samplesize_finngen_R9_O15_EXIST_HYPERT_COMPLIC.gz	Inverse variance weighted	3	-0.0887703	0.15113	-0.384986	0.207445	0.915056	0.68046	1.23053	0.556952	0.163167	2	0.921656	0.0209693	0.787103
ebi-a-GCST90001442	CD24+ CD27+ B cell %lymphocyte || id:ebi-a-GCST90001442	gen_samplesize_finngen_R9_O15_EXIST_HYPERT_COMPLIC.gz	MR Egger	3	-0.188475	0.324313	-0.824129	0.447178	0.828221	0.438617	1.56389	0.664854	0.0424318	1	0.836799	0.0209693	0.787103
ebi-a-GCST90001775	CD25 on B cell || id:ebi-a-GCST90001775	gen_samplesize_finngen_R9_O15_EXIST_HYPERT_COMPLIC.gz	Inverse variance weighted	3	-0.118192	0.0896921	-0.293988	0.0576045	0.888525	0.745285	1.0593	0.187587	1.02027	2	0.600415	0.0363874	0.667104
ebi-a-GCST90001775	CD25 on B cell || id:ebi-a-GCST90001775	gen_samplesize_finngen_R9_O15_EXIST_HYPERT_COMPLIC.gz	MR Egger	3	-0.223276	0.20317	-0.62149	0.174938	0.799894	0.537143	1.19117	0.470007	0.687993	1	0.406848	0.0363874	0.667104
ebi-a-GCST90001777	CD25 on CD24+ CD27+ B cell || id:ebi-a-GCST90001777	gen_samplesize_finngen_R9_O15_EXIST_HYPERT_COMPLIC.gz	Inverse variance weighted	4	-0.00970939	0.0691142	-0.145173	0.125754	0.990338	0.864872	1.134	0.888278	1.93868	3	0.585231	-0.0519073	0.372783
ebi-a-GCST90001777	CD25 on CD24+ CD27+ B cell || id:ebi-a-GCST90001777	gen_samplesize_finngen_R9_O15_EXIST_HYPERT_COMPLIC.gz	MR Egger	4	0.175301	0.176539	-0.170716	0.521318	1.1916	0.843061	1.68425	0.425359	0.641609	2	0.725565	-0.0519073	0.372783
ebi-a-GCST90001961	CD25 on CD39+ CD4+ T cell || id:ebi-a-GCST90001961	gen_samplesize_finngen_R9_O15_EXIST_HYPERT_COMPLIC.gz	Inverse variance weighted	5	0.0543377	0.040265	-0.0245817	0.133257	1.05584	0.975718	1.14254	0.177176	1.27653	4	0.865344	-0.0436078	0.674222
ebi-a-GCST90001961	CD25 on CD39+ CD4+ T cell || id:ebi-a-GCST90001961	gen_samplesize_finngen_R9_O15_EXIST_HYPERT_COMPLIC.gz	MR Egger	5	0.120117	0.147364	-0.168716	0.40895	1.12763	0.844749	1.50524	0.474705	1.06121	3	0.786446	-0.0436078	0.674222
ebi-a-GCST90001942	CD25 on CD39+ secreting CD4 regulatory T cell || id:ebi-a-GCST90001942	gen_samplesize_finngen_R9_O15_EXIST_HYPERT_COMPLIC.gz	Inverse variance weighted	2	-0.0549369	0.109117	-0.268806	0.158932	0.946545	0.764292	1.17226	0.614635	0.529884	1	0.466656	NA	NA
ebi-a-GCST90001933	CD25 on CD45RA- CD4 not regulatory T cell || id:ebi-a-GCST90001933	gen_samplesize_finngen_R9_O15_EXIST_HYPERT_COMPLIC.gz	Inverse variance weighted	2	0.0356453	0.118461	-0.196538	0.267829	1.03629	0.82157	1.30712	0.763488	0.0686671	1	0.793288	NA	NA
ebi-a-GCST90001785	CD25 on IgD- CD24- B cell || id:ebi-a-GCST90001785	gen_samplesize_finngen_R9_O15_EXIST_HYPERT_COMPLIC.gz	Inverse variance weighted	2	-0.240804	0.1738	-0.581452	0.0998446	0.785996	0.559086	1.105	0.165893	0.518252	1	0.471588	NA	NA
ebi-a-GCST90001786	CD25 on IgD- CD27- B cell || id:ebi-a-GCST90001786	gen_samplesize_finngen_R9_O15_EXIST_HYPERT_COMPLIC.gz	Inverse variance weighted	2	0.013376	0.230927	-0.43924	0.465992	1.01347	0.644526	1.59359	0.95381	3.30965	1	0.0688743	NA	NA
ebi-a-GCST90001787	CD25 on IgD- CD38- B cell || id:ebi-a-GCST90001787	gen_samplesize_finngen_R9_O15_EXIST_HYPERT_COMPLIC.gz	Inverse variance weighted	3	0.0169967	0.108905	-0.196458	0.230451	1.01714	0.821636	1.25917	0.875979	2.71188	2	0.257705	0.127077	0.376954
ebi-a-GCST90001787	CD25 on IgD- CD38- B cell || id:ebi-a-GCST90001787	gen_samplesize_finngen_R9_O15_EXIST_HYPERT_COMPLIC.gz	MR Egger	3	-0.482831	0.348965	-1.1668	0.201139	0.617034	0.311361	1.2228	0.398415	0.501587	1	0.478804	0.127077	0.376954
ebi-a-GCST90001789	CD25 on IgD- CD38dim B cell || id:ebi-a-GCST90001789	gen_samplesize_finngen_R9_O15_EXIST_HYPERT_COMPLIC.gz	Inverse variance weighted	3	-0.0825387	0.0942992	-0.267365	0.102288	0.920776	0.765394	1.1077	0.381419	1.77133	2	0.41244	0.0630819	0.429018
ebi-a-GCST90001789	CD25 on IgD- CD38dim B cell || id:ebi-a-GCST90001789	gen_samplesize_finngen_R9_O15_EXIST_HYPERT_COMPLIC.gz	MR Egger	3	-0.318016	0.210376	-0.730352	0.0943202	0.727591	0.481739	1.09891	0.372063	0.203431	1	0.651966	0.0630819	0.429018
ebi-a-GCST90001794	CD25 on IgD+ B cell || id:ebi-a-GCST90001794	gen_samplesize_finngen_R9_O15_EXIST_HYPERT_COMPLIC.gz	Inverse variance weighted	2	-0.15307	0.105893	-0.36062	0.0544798	0.858069	0.697244	1.05599	0.148312	0.660305	1	0.416452	NA	NA
ebi-a-GCST90001779	CD25 on IgD+ CD24- B cell || id:ebi-a-GCST90001779	gen_samplesize_finngen_R9_O15_EXIST_HYPERT_COMPLIC.gz	Inverse variance weighted	3	-0.098803	0.0932491	-0.281571	0.0839651	0.905921	0.754597	1.08759	0.289345	1.30916	2	0.519659	0.0581073	0.458037
ebi-a-GCST90001779	CD25 on IgD+ CD24- B cell || id:ebi-a-GCST90001779	gen_samplesize_finngen_R9_O15_EXIST_HYPERT_COMPLIC.gz	MR Egger	3	-0.310383	0.207509	-0.7171	0.0963337	0.733166	0.488166	1.10113	0.375166	0.00647609	1	0.93586	0.0581073	0.458037
ebi-a-GCST90001778	CD25 on IgD+ CD24+ B cell || id:ebi-a-GCST90001778	gen_samplesize_finngen_R9_O15_EXIST_HYPERT_COMPLIC.gz	Inverse variance weighted	3	-0.00598012	0.0800295	-0.162838	0.150878	0.994038	0.849729	1.16285	0.940434	1.94593	2	0.377962	-0.0681266	0.406696
ebi-a-GCST90001778	CD25 on IgD+ CD24+ B cell || id:ebi-a-GCST90001778	gen_samplesize_finngen_R9_O15_EXIST_HYPERT_COMPLIC.gz	MR Egger	3	0.23727	0.197602	-0.15003	0.624571	1.26778	0.860682	1.86744	0.44209	0.133207	1	0.71513	-0.0681266	0.406696
ebi-a-GCST90001780	CD25 on IgD+ CD38- B cell || id:ebi-a-GCST90001780	gen_samplesize_finngen_R9_O15_EXIST_HYPERT_COMPLIC.gz	Inverse variance weighted	3	-0.0869514	0.114111	-0.310609	0.136706	0.916722	0.733	1.14649	0.446067	1.8359	2	0.399338	0.0830975	0.405443
ebi-a-GCST90001780	CD25 on IgD+ CD38- B cell || id:ebi-a-GCST90001780	gen_samplesize_finngen_R9_O15_EXIST_HYPERT_COMPLIC.gz	MR Egger	3	-0.477717	0.310754	-1.08679	0.131361	0.620198	0.337296	1.14038	0.367155	0.00820738	1	0.927815	0.0830975	0.405443
ebi-a-GCST90001781	CD25 on IgD+ CD38- naive B cell || id:ebi-a-GCST90001781	gen_samplesize_finngen_R9_O15_EXIST_HYPERT_COMPLIC.gz	Inverse variance weighted	3	-0.0704812	0.0857394	-0.23853	0.0975681	0.931945	0.787785	1.10249	0.411055	1.73984	2	0.418985	0.105343	0.431183
ebi-a-GCST90001781	CD25 on IgD+ CD38- naive B cell || id:ebi-a-GCST90001781	gen_samplesize_finngen_R9_O15_EXIST_HYPERT_COMPLIC.gz	MR Egger	3	-0.450876	0.317704	-1.07358	0.171824	0.63707	0.341784	1.18747	0.390777	0.193646	1	0.659899	0.105343	0.431183
ebi-a-GCST90001783	CD25 on IgD+ CD38+ B cell || id:ebi-a-GCST90001783	gen_samplesize_finngen_R9_O15_EXIST_HYPERT_COMPLIC.gz	Inverse variance weighted	3	-0.0617831	0.0979835	-0.253831	0.130265	0.940087	0.775823	1.13913	0.528337	2.02857	2	0.362662	0.103293	0.552142
ebi-a-GCST90001783	CD25 on IgD+ CD38+ B cell || id:ebi-a-GCST90001783	gen_samplesize_finngen_R9_O15_EXIST_HYPERT_COMPLIC.gz	MR Egger	3	-0.491805	0.517832	-1.50676	0.523145	0.611521	0.221628	1.68733	0.516407	1.17969	1	0.277419	0.103293	0.552142
ebi-a-GCST90001784	CD25 on IgD+ CD38dim B cell || id:ebi-a-GCST90001784	gen_samplesize_finngen_R9_O15_EXIST_HYPERT_COMPLIC.gz	Inverse variance weighted	2	-0.138088	0.144719	-0.421738	0.145562	0.871022	0.655906	1.15669	0.339994	1.3536	1	0.24465	NA	NA
ebi-a-GCST90001790	CD25 on memory B cell || id:ebi-a-GCST90001790	gen_samplesize_finngen_R9_O15_EXIST_HYPERT_COMPLIC.gz	Inverse variance weighted	4	-0.00988976	0.070071	-0.147229	0.127449	0.990159	0.863096	1.13593	0.88776	1.9385	3	0.585269	-0.052305	0.371635
ebi-a-GCST90001790	CD25 on memory B cell || id:ebi-a-GCST90001790	gen_samplesize_finngen_R9_O15_EXIST_HYPERT_COMPLIC.gz	MR Egger	4	0.179276	0.179811	-0.173153	0.531706	1.19635	0.841009	1.70183	0.423796	0.63357	2	0.728487	-0.052305	0.371635
ebi-a-GCST90001791	CD25 on naive-mature B cell || id:ebi-a-GCST90001791	gen_samplesize_finngen_R9_O15_EXIST_HYPERT_COMPLIC.gz	Inverse variance weighted	4	-0.106886	0.0789404	-0.261609	0.0478371	0.898628	0.769812	1.049	0.175733	0.969914	3	0.808531	0.0429954	0.568044
ebi-a-GCST90001791	CD25 on naive-mature B cell || id:ebi-a-GCST90001791	gen_samplesize_finngen_R9_O15_EXIST_HYPERT_COMPLIC.gz	MR Egger	4	-0.223535	0.189449	-0.594855	0.147786	0.799687	0.551642	1.15926	0.359365	0.511142	2	0.774474	0.0429954	0.568044
ebi-a-GCST90001941	CD25 on secreting CD4 regulatory T cell || id:ebi-a-GCST90001941	gen_samplesize_finngen_R9_O15_EXIST_HYPERT_COMPLIC.gz	Inverse variance weighted	2	-0.0493296	0.104216	-0.253593	0.154934	0.951867	0.776007	1.16758	0.635971	0.559314	1	0.454537	NA	NA
ebi-a-GCST90001793	CD25 on switched memory B cell || id:ebi-a-GCST90001793	gen_samplesize_finngen_R9_O15_EXIST_HYPERT_COMPLIC.gz	Inverse variance weighted	3	-0.0408531	0.101932	-0.24064	0.158933	0.95997	0.786125	1.17226	0.688576	3.04908	2	0.217721	0.107621	0.368988
ebi-a-GCST90001793	CD25 on switched memory B cell || id:ebi-a-GCST90001793	gen_samplesize_finngen_R9_O15_EXIST_HYPERT_COMPLIC.gz	MR Egger	3	-0.412217	0.256732	-0.915412	0.0909773	0.66218	0.400352	1.09524	0.354611	0.715398	1	0.397658	0.107621	0.368988
ebi-a-GCST90001795	CD25 on transitional B cell || id:ebi-a-GCST90001795	gen_samplesize_finngen_R9_O15_EXIST_HYPERT_COMPLIC.gz	Inverse variance weighted	2	-0.0800255	0.176685	-0.426329	0.266278	0.923093	0.652901	1.3051	0.650602	2.01215	1	0.156044	NA	NA
ebi-a-GCST90001792	CD25 on unswitched memory B cell || id:ebi-a-GCST90001792	gen_samplesize_finngen_R9_O15_EXIST_HYPERT_COMPLIC.gz	Inverse variance weighted	4	-0.00821701	0.072776	-0.150858	0.134424	0.991817	0.85997	1.14388	0.910103	1.94567	3	0.583759	-0.0548085	0.352022
ebi-a-GCST90001792	CD25 on unswitched memory B cell || id:ebi-a-GCST90001792	gen_samplesize_finngen_R9_O15_EXIST_HYPERT_COMPLIC.gz	MR Egger	4	0.197466	0.185801	-0.166705	0.561636	1.21831	0.84645	1.75354	0.399234	0.498131	2	0.779529	-0.0548085	0.352022
ebi-a-GCST90001505	CD25++ CD4+ T cell %CD4+ T cell || id:ebi-a-GCST90001505	gen_samplesize_finngen_R9_O15_EXIST_HYPERT_COMPLIC.gz	Inverse variance weighted	2	-0.0244849	0.118351	-0.256454	0.207484	0.975812	0.773791	1.23058	0.836101	0.75975	1	0.383407	NA	NA
ebi-a-GCST90001511	CD25++ CD45RA- CD4 not regulatory T cell %CD4+ T cell || id:ebi-a-GCST90001511	gen_samplesize_finngen_R9_O15_EXIST_HYPERT_COMPLIC.gz	Inverse variance weighted	3	-0.000345727	0.0534518	-0.105111	0.10442	0.999654	0.900224	1.11007	0.994839	0.829611	2	0.660469	0.0399206	0.813859
ebi-a-GCST90001511	CD25++ CD45RA- CD4 not regulatory T cell %CD4+ T cell || id:ebi-a-GCST90001511	gen_samplesize_finngen_R9_O15_EXIST_HYPERT_COMPLIC.gz	MR Egger	3	-0.0310747	0.115231	-0.256928	0.194779	0.969403	0.773424	1.21504	0.83231	0.739001	1	0.389981	0.0399206	0.813859
ebi-a-GCST90001512	CD25++ CD45RA- CD4 not regulatory T cell %T cell || id:ebi-a-GCST90001512	gen_samplesize_finngen_R9_O15_EXIST_HYPERT_COMPLIC.gz	Inverse variance weighted	3	0.0847105	0.0474677	-0.00832613	0.177747	1.0884	0.991708	1.19452	0.0743272	0.282075	2	0.868457	-0.0705827	0.750102
ebi-a-GCST90001512	CD25++ CD45RA- CD4 not regulatory T cell %T cell || id:ebi-a-GCST90001512	gen_samplesize_finngen_R9_O15_EXIST_HYPERT_COMPLIC.gz	MR Egger	3	0.156148	0.178954	-0.194602	0.506898	1.169	0.823162	1.66013	0.54326	0.110658	1	0.739396	-0.0705827	0.750102
ebi-a-GCST90001510	CD25++ CD45RA- CD4 not regulatory T cell Absolute Count || id:ebi-a-GCST90001510	gen_samplesize_finngen_R9_O15_EXIST_HYPERT_COMPLIC.gz	Inverse variance weighted	2	0.0432968	0.099209	-0.151153	0.237746	1.04425	0.859716	1.26839	0.662532	0.0302614	1	0.861899	NA	NA
ebi-a-GCST90001508	CD25++ CD45RA+ CD4 not regulatory T cell %CD4+ T cell || id:ebi-a-GCST90001508	gen_samplesize_finngen_R9_O15_EXIST_HYPERT_COMPLIC.gz	Inverse variance weighted	4	-0.0208155	0.0531233	-0.124937	0.0833061	0.9794	0.882552	1.08687	0.695181	3.2638	3	0.352713	-0.025961	0.531436
ebi-a-GCST90001508	CD25++ CD45RA+ CD4 not regulatory T cell %CD4+ T cell || id:ebi-a-GCST90001508	gen_samplesize_finngen_R9_O15_EXIST_HYPERT_COMPLIC.gz	MR Egger	4	0.0280055	0.0868335	-0.142188	0.198199	1.0284	0.867458	1.21921	0.777653	2.54723	2	0.279819	-0.025961	0.531436
ebi-a-GCST90001509	CD25++ CD45RA+ CD4 not regulatory T cell %T cell || id:ebi-a-GCST90001509	gen_samplesize_finngen_R9_O15_EXIST_HYPERT_COMPLIC.gz	Inverse variance weighted	4	-0.0211273	0.0556146	-0.130132	0.0878774	0.979094	0.87798	1.09185	0.704029	3.27337	3	0.351366	-0.0256668	0.529423
ebi-a-GCST90001509	CD25++ CD45RA+ CD4 not regulatory T cell %T cell || id:ebi-a-GCST90001509	gen_samplesize_finngen_R9_O15_EXIST_HYPERT_COMPLIC.gz	MR Egger	4	0.0286389	0.0892519	-0.146295	0.203573	1.02905	0.863903	1.22577	0.77873	2.54851	2	0.27964	-0.0256668	0.529423
ebi-a-GCST90001507	CD25++ CD45RA+ CD4 not regulatory T cell Absolute Count || id:ebi-a-GCST90001507	gen_samplesize_finngen_R9_O15_EXIST_HYPERT_COMPLIC.gz	Inverse variance weighted	3	-0.0316951	0.0758455	-0.180352	0.116962	0.968802	0.834976	1.12408	0.676027	1.27882	2	0.527603	0.018673	0.701906
ebi-a-GCST90001507	CD25++ CD45RA+ CD4 not regulatory T cell Absolute Count || id:ebi-a-GCST90001507	gen_samplesize_finngen_R9_O15_EXIST_HYPERT_COMPLIC.gz	MR Egger	3	-0.0702618	0.108041	-0.282022	0.141498	0.93215	0.754257	1.152	0.632922	1.01834	1	0.312914	0.018673	0.701906
ebi-a-GCST90001679	CD25++ CD8+ T cell %T cell || id:ebi-a-GCST90001679	gen_samplesize_finngen_R9_O15_EXIST_HYPERT_COMPLIC.gz	Inverse variance weighted	2	-0.0140141	0.0885672	-0.187606	0.159578	0.986084	0.828941	1.17302	0.874275	0.0694008	1	0.792211	NA	NA
ebi-a-GCST90001681	CD25++ CD8+ T cell Absolute Count || id:ebi-a-GCST90001681	gen_samplesize_finngen_R9_O15_EXIST_HYPERT_COMPLIC.gz	Inverse variance weighted	3	-0.0100989	0.0819903	-0.1708	0.150602	0.989952	0.84299	1.16253	0.901971	0.468538	2	0.791149	0.000475284	0.993576
ebi-a-GCST90001681	CD25++ CD8+ T cell Absolute Count || id:ebi-a-GCST90001681	gen_samplesize_finngen_R9_O15_EXIST_HYPERT_COMPLIC.gz	MR Egger	3	-0.0111607	0.133388	-0.272602	0.250281	0.988901	0.761396	1.28439	0.946857	0.468436	1	0.493708	0.000475284	0.993576
ebi-a-GCST90001798	CD27 on CD24+ CD27+ B cell || id:ebi-a-GCST90001798	gen_samplesize_finngen_R9_O15_EXIST_HYPERT_COMPLIC.gz	Inverse variance weighted	10	-0.0644743	0.0448788	-0.152437	0.023488	0.93756	0.858613	1.02377	0.150822	5.98535	9	0.741384	-0.0127017	0.700743
ebi-a-GCST90001798	CD27 on CD24+ CD27+ B cell || id:ebi-a-GCST90001798	gen_samplesize_finngen_R9_O15_EXIST_HYPERT_COMPLIC.gz	MR Egger	10	-0.0321908	0.0926272	-0.21374	0.149359	0.968322	0.807558	1.16109	0.737159	5.82661	8	0.666647	-0.0127017	0.700743
ebi-a-GCST90001802	CD27 on IgD- CD38- B cell || id:ebi-a-GCST90001802	gen_samplesize_finngen_R9_O15_EXIST_HYPERT_COMPLIC.gz	Inverse variance weighted	7	-0.0579598	0.0529815	-0.161804	0.045884	0.943688	0.850608	1.04695	0.273971	3.61152	6	0.729079	-0.0112283	0.757955
ebi-a-GCST90001802	CD27 on IgD- CD38- B cell || id:ebi-a-GCST90001802	gen_samplesize_finngen_R9_O15_EXIST_HYPERT_COMPLIC.gz	MR Egger	7	-0.0211368	0.124907	-0.265955	0.223682	0.979085	0.766473	1.25067	0.872257	3.50554	5	0.62255	-0.0112283	0.757955
ebi-a-GCST90001803	CD27 on IgD- CD38+ B cell || id:ebi-a-GCST90001803	gen_samplesize_finngen_R9_O15_EXIST_HYPERT_COMPLIC.gz	Inverse variance weighted	2	-0.129661	0.146634	-0.417064	0.157741	0.878393	0.658979	1.17086	0.37656	0.371652	1	0.542105	NA	NA
ebi-a-GCST90001804	CD27 on IgD- CD38dim B cell || id:ebi-a-GCST90001804	gen_samplesize_finngen_R9_O15_EXIST_HYPERT_COMPLIC.gz	Inverse variance weighted	8	-0.071247	0.043065	-0.155654	0.0131603	0.931232	0.855855	1.01325	0.0980448	5.38757	7	0.612778	-0.0138711	0.635277
ebi-a-GCST90001804	CD27 on IgD- CD38dim B cell || id:ebi-a-GCST90001804	gen_samplesize_finngen_R9_O15_EXIST_HYPERT_COMPLIC.gz	MR Egger	8	-0.0377072	0.0797813	-0.194079	0.118664	0.962995	0.823593	1.12599	0.653178	5.13816	6	0.526219	-0.0138711	0.635277
ebi-a-GCST90001800	CD27 on IgD+ CD24+ B cell || id:ebi-a-GCST90001800	gen_samplesize_finngen_R9_O15_EXIST_HYPERT_COMPLIC.gz	Inverse variance weighted	6	0.00793279	0.0640525	-0.11761	0.133476	1.00796	0.889043	1.14279	0.901435	6.42737	5	0.266825	-0.0257172	0.756422
ebi-a-GCST90001800	CD27 on IgD+ CD24+ B cell || id:ebi-a-GCST90001800	gen_samplesize_finngen_R9_O15_EXIST_HYPERT_COMPLIC.gz	MR Egger	6	0.0643378	0.183906	-0.296118	0.424794	1.06645	0.7437	1.52927	0.744102	6.25481	4	0.18091	-0.0257172	0.756422
ebi-a-GCST90001801	CD27 on IgD+ CD38- unswitched memory B cell || id:ebi-a-GCST90001801	gen_samplesize_finngen_R9_O15_EXIST_HYPERT_COMPLIC.gz	Inverse variance weighted	5	0.0159564	0.0588414	-0.0993728	0.131286	1.01608	0.905405	1.14029	0.786255	6.34582	4	0.174768	-0.0211344	0.861874
ebi-a-GCST90001801	CD27 on IgD+ CD38- unswitched memory B cell || id:ebi-a-GCST90001801	gen_samplesize_finngen_R9_O15_EXIST_HYPERT_COMPLIC.gz	MR Egger	5	0.0562687	0.223308	-0.381415	0.493953	1.05788	0.682894	1.63878	0.817335	6.27085	3	0.0991513	-0.0211344	0.861874
ebi-a-GCST90001805	CD27 on memory B cell || id:ebi-a-GCST90001805	gen_samplesize_finngen_R9_O15_EXIST_HYPERT_COMPLIC.gz	Inverse variance weighted	7	0.0313297	0.0653188	-0.0966952	0.159355	1.03183	0.907833	1.17275	0.631481	9.19219	6	0.163055	0.00927781	0.92336
ebi-a-GCST90001805	CD27 on memory B cell || id:ebi-a-GCST90001805	gen_samplesize_finngen_R9_O15_EXIST_HYPERT_COMPLIC.gz	MR Egger	7	0.0100883	0.221825	-0.424689	0.444866	1.01014	0.653973	1.56028	0.965486	9.17342	5	0.102344	0.00927781	0.92336
ebi-a-GCST90001808	CD27 on switched memory B cell || id:ebi-a-GCST90001808	gen_samplesize_finngen_R9_O15_EXIST_HYPERT_COMPLIC.gz	Inverse variance weighted	10	-0.063309	0.0417181	-0.145076	0.0184586	0.938653	0.864956	1.01863	0.12913	5.89177	9	0.750699	0.000293298	0.993858
ebi-a-GCST90001808	CD27 on switched memory B cell || id:ebi-a-GCST90001808	gen_samplesize_finngen_R9_O15_EXIST_HYPERT_COMPLIC.gz	MR Egger	10	-0.0640289	0.0997824	-0.259602	0.131545	0.937978	0.771358	1.14059	0.539024	5.89171	8	0.659361	0.000293298	0.993858
ebi-a-GCST90001806	CD27 on unswitched memory B cell || id:ebi-a-GCST90001806	gen_samplesize_finngen_R9_O15_EXIST_HYPERT_COMPLIC.gz	Inverse variance weighted	11	-0.0157321	0.0522716	-0.118184	0.0867203	0.984391	0.888532	1.09059	0.763439	10.9413	10	0.362111	-0.0397305	0.296795
ebi-a-GCST90001806	CD27 on unswitched memory B cell || id:ebi-a-GCST90001806	gen_samplesize_finngen_R9_O15_EXIST_HYPERT_COMPLIC.gz	MR Egger	11	0.0999695	0.116558	-0.128485	0.328424	1.10514	0.879427	1.38878	0.413327	9.62899	9	0.381347	-0.0397305	0.296795
ebi-a-GCST90001894	CD28 on CD28+ CD4+ T cell || id:ebi-a-GCST90001894	gen_samplesize_finngen_R9_O15_EXIST_HYPERT_COMPLIC.gz	Inverse variance weighted	2	0.0868757	0.148177	-0.203551	0.377303	1.09076	0.815828	1.45835	0.557676	2.80354	1	0.0940567	NA	NA
ebi-a-GCST90001896	CD28 on CD28+ CD45RA+ CD8+ T cell || id:ebi-a-GCST90001896	gen_samplesize_finngen_R9_O15_EXIST_HYPERT_COMPLIC.gz	Inverse variance weighted	3	0.179693	0.0763161	0.0301139	0.329273	1.19685	1.03057	1.38996	0.0185429	1.11171	2	0.573581	0.00965057	0.971488
ebi-a-GCST90001896	CD28 on CD28+ CD45RA+ CD8+ T cell || id:ebi-a-GCST90001896	gen_samplesize_finngen_R9_O15_EXIST_HYPERT_COMPLIC.gz	MR Egger	3	0.162437	0.393352	-0.608534	0.933407	1.17637	0.544148	2.54316	0.750684	1.10948	1	0.292194	0.00965057	0.971488
ebi-a-GCST90001886	CD28 on CD39+ activated CD4 regulatory T cell || id:ebi-a-GCST90001886	gen_samplesize_finngen_R9_O15_EXIST_HYPERT_COMPLIC.gz	Inverse variance weighted	2	0.0515411	0.115407	-0.174656	0.277738	1.05289	0.839746	1.32014	0.655161	0.0696964	1	0.791779	NA	NA
ebi-a-GCST90001892	CD28 on CD39+ CD4+ T cell || id:ebi-a-GCST90001892	gen_samplesize_finngen_R9_O15_EXIST_HYPERT_COMPLIC.gz	Inverse variance weighted	5	-0.0622371	0.0480592	-0.156433	0.031959	0.93966	0.855189	1.03248	0.195318	0.508793	4	0.972639	0.0288767	0.543054
ebi-a-GCST90001892	CD28 on CD39+ CD4+ T cell || id:ebi-a-GCST90001892	gen_samplesize_finngen_R9_O15_EXIST_HYPERT_COMPLIC.gz	MR Egger	5	-0.128358	0.107951	-0.339941	0.0832257	0.879539	0.711812	1.08679	0.319962	0.040889	3	0.997828	0.0288767	0.543054
ebi-a-GCST90001897	CD28 on CD39+ CD8+ T cell || id:ebi-a-GCST90001897	gen_samplesize_finngen_R9_O15_EXIST_HYPERT_COMPLIC.gz	Inverse variance weighted	2	0.0182255	0.0382056	-0.0566576	0.0931085	1.01839	0.944918	1.09758	0.633336	0.188525	1	0.664147	NA	NA
ebi-a-GCST90001901	CD28 on CD39+ resting CD4 regulatory T cell || id:ebi-a-GCST90001901	gen_samplesize_finngen_R9_O15_EXIST_HYPERT_COMPLIC.gz	Inverse variance weighted	2	0.0984895	0.201426	-0.296305	0.493284	1.1035	0.743561	1.63768	0.624869	2.39947	1	0.121376	NA	NA
ebi-a-GCST90001888	CD28 on CD39+ secreting CD4 regulatory T cell || id:ebi-a-GCST90001888	gen_samplesize_finngen_R9_O15_EXIST_HYPERT_COMPLIC.gz	Inverse variance weighted	2	-0.0955007	0.0721984	-0.23701	0.0460081	0.908918	0.788984	1.04708	0.185917	0.00308098	1	0.955735	NA	NA
ebi-a-GCST90001898	CD28 on CD4+ T cell || id:ebi-a-GCST90001898	gen_samplesize_finngen_R9_O15_EXIST_HYPERT_COMPLIC.gz	Inverse variance weighted	2	0.0905275	0.157763	-0.218688	0.399744	1.09475	0.803572	1.49144	0.56609	2.83407	1	0.0922844	NA	NA
ebi-a-GCST90001891	CD28 on CD45RA- CD4 not regulatory T cell || id:ebi-a-GCST90001891	gen_samplesize_finngen_R9_O15_EXIST_HYPERT_COMPLIC.gz	Inverse variance weighted	3	0.148337	0.0987652	-0.0452431	0.341916	1.1599	0.955765	1.40764	0.13312	2.73428	2	0.254834	0.0913182	0.348816
ebi-a-GCST90001891	CD28 on CD45RA- CD4 not regulatory T cell || id:ebi-a-GCST90001891	gen_samplesize_finngen_R9_O15_EXIST_HYPERT_COMPLIC.gz	MR Egger	3	-0.123168	0.185974	-0.487678	0.241341	0.884115	0.614051	1.27296	0.6276	0.0489964	1	0.824819	0.0913182	0.348816
ebi-a-GCST90001890	CD28 on CD45RA+ CD4+ T cell || id:ebi-a-GCST90001890	gen_samplesize_finngen_R9_O15_EXIST_HYPERT_COMPLIC.gz	Inverse variance weighted	2	0.141958	0.0940083	-0.042298	0.326214	1.15253	0.958584	1.38571	0.131028	1.24417	1	0.26467	NA	NA
ebi-a-GCST90001887	CD28 on secreting CD4 regulatory T cell || id:ebi-a-GCST90001887	gen_samplesize_finngen_R9_O15_EXIST_HYPERT_COMPLIC.gz	Inverse variance weighted	2	0.096495	0.0975288	-0.0946614	0.287651	1.1013	0.909681	1.33329	0.322467	0.366125	1	0.545124	NA	NA
ebi-a-GCST90001694	CD28- CD4-CD8- T cell %T cell || id:ebi-a-GCST90001694	gen_samplesize_finngen_R9_O15_EXIST_HYPERT_COMPLIC.gz	Inverse variance weighted	3	0.0610723	0.130794	-0.195284	0.317428	1.06298	0.822601	1.37359	0.640546	2.45822	2	0.292553	0.134272	0.399397
ebi-a-GCST90001694	CD28- CD4-CD8- T cell %T cell || id:ebi-a-GCST90001694	gen_samplesize_finngen_R9_O15_EXIST_HYPERT_COMPLIC.gz	MR Egger	3	-0.583008	0.481691	-1.52712	0.361106	0.558217	0.21716	1.43492	0.439601	0.556223	1	0.455786	0.134272	0.399397
ebi-a-GCST90001654	CD28- CD4-CD8- T cell Absolute Count || id:ebi-a-GCST90001654	gen_samplesize_finngen_R9_O15_EXIST_HYPERT_COMPLIC.gz	Inverse variance weighted	2	0.147209	0.128575	-0.104799	0.399217	1.1586	0.900505	1.49066	0.252242	0.0314241	1	0.859297	NA	NA
ebi-a-GCST90001686	CD28- CD8+ T cell %CD8+ T cell || id:ebi-a-GCST90001686	gen_samplesize_finngen_R9_O15_EXIST_HYPERT_COMPLIC.gz	MR Egger	3	2.33357	0.733358	0.896188	3.77095	10.3147	2.45025	43.4214	0.193845	0.303793	1	0.581514	-0.401868	0.19737
ebi-a-GCST90001687	CD28- CD8+ T cell Absolute Count || id:ebi-a-GCST90001687	gen_samplesize_finngen_R9_O15_EXIST_HYPERT_COMPLIC.gz	Inverse variance weighted	3	0.144116	0.129616	-0.109931	0.398164	1.15502	0.895896	1.48909	0.266193	0.928984	2	0.628454	-0.429019	0.528019
ebi-a-GCST90001687	CD28- CD8+ T cell Absolute Count || id:ebi-a-GCST90001687	gen_samplesize_finngen_R9_O15_EXIST_HYPERT_COMPLIC.gz	MR Egger	3	2.32367	2.3839	-2.34877	6.9961	10.213	0.0954866	1092.36	0.508145	0.0905966	1	0.76342	-0.429019	0.528019
ebi-a-GCST90001661	CD28- CD8dim T cell %T cell || id:ebi-a-GCST90001661	gen_samplesize_finngen_R9_O15_EXIST_HYPERT_COMPLIC.gz	Inverse variance weighted	3	0.159457	0.108809	-0.0538078	0.372722	1.17287	0.947614	1.45168	0.142789	1.75871	2	0.41505	-0.0721101	0.438592
ebi-a-GCST90001661	CD28- CD8dim T cell %T cell || id:ebi-a-GCST90001661	gen_samplesize_finngen_R9_O15_EXIST_HYPERT_COMPLIC.gz	MR Egger	3	0.441894	0.256794	-0.0614219	0.94521	1.55565	0.940426	2.57335	0.335131	0.284309	1	0.59389	-0.0721101	0.438592
ebi-a-GCST90001663	CD28- CD8dim T cell Absolute Count || id:ebi-a-GCST90001663	gen_samplesize_finngen_R9_O15_EXIST_HYPERT_COMPLIC.gz	Inverse variance weighted	2	0.0900565	0.142415	-0.189078	0.369191	1.09424	0.827722	1.44656	0.527158	1.03553	1	0.308864	NA	NA
ebi-a-GCST90001692	CD28+ CD45RA- CD8+ T cell %CD8+ T cell || id:ebi-a-GCST90001692	gen_samplesize_finngen_R9_O15_EXIST_HYPERT_COMPLIC.gz	Inverse variance weighted	3	0.0634869	0.0386976	-0.0123605	0.139334	1.06555	0.987716	1.14951	0.100883	0.806156	2	0.66826	-0.0233464	0.681073
ebi-a-GCST90001692	CD28+ CD45RA- CD8+ T cell %CD8+ T cell || id:ebi-a-GCST90001692	gen_samplesize_finngen_R9_O15_EXIST_HYPERT_COMPLIC.gz	MR Egger	3	0.0854605	0.0557487	-0.0238071	0.194728	1.08922	0.976474	1.21498	0.367975	0.506333	1	0.47673	-0.0233464	0.681073
ebi-a-GCST90001691	CD28+ CD45RA- CD8+ T cell %T cell || id:ebi-a-GCST90001691	gen_samplesize_finngen_R9_O15_EXIST_HYPERT_COMPLIC.gz	Inverse variance weighted	3	-0.00336066	0.0472824	-0.0960343	0.0893129	0.996645	0.908433	1.09342	0.943337	0.908502	2	0.634923	0.124718	0.674581
ebi-a-GCST90001691	CD28+ CD45RA- CD8+ T cell %T cell || id:ebi-a-GCST90001691	gen_samplesize_finngen_R9_O15_EXIST_HYPERT_COMPLIC.gz	MR Egger	3	-0.0656729	0.120738	-0.30232	0.170974	0.936437	0.739102	1.18646	0.682856	0.593903	1	0.440914	0.124718	0.674581
ebi-a-GCST90001693	CD28+ CD45RA- CD8+ T cell Absolute Count || id:ebi-a-GCST90001693	gen_samplesize_finngen_R9_O15_EXIST_HYPERT_COMPLIC.gz	Inverse variance weighted	2	0.0788671	0.0424607	-0.00435579	0.16209	1.08206	0.995654	1.17597	0.063252	0.0731559	1	0.786796	NA	NA
ebi-a-GCST90001668	CD28+ CD45RA- CD8dim T cell %CD8dim T cell || id:ebi-a-GCST90001668	gen_samplesize_finngen_R9_O15_EXIST_HYPERT_COMPLIC.gz	Inverse variance weighted	2	0.0734048	0.0415056	-0.00794619	0.154756	1.07617	0.992085	1.16737	0.0769688	0.319301	1	0.572028	NA	NA
ebi-a-GCST90001667	CD28+ CD45RA- CD8dim T cell %T cell || id:ebi-a-GCST90001667	gen_samplesize_finngen_R9_O15_EXIST_HYPERT_COMPLIC.gz	Inverse variance weighted	3	0.0523246	0.037821	-0.0218046	0.126454	1.05372	0.978431	1.1348	0.166518	1.77312	2	0.41207	-0.0336177	0.918223
ebi-a-GCST90001667	CD28+ CD45RA- CD8dim T cell %T cell || id:ebi-a-GCST90001667	gen_samplesize_finngen_R9_O15_EXIST_HYPERT_COMPLIC.gz	MR Egger	3	0.0787482	0.210579	-0.333986	0.491482	1.08193	0.716064	1.63474	0.77218	1.74403	1	0.18663	-0.0336177	0.918223
ebi-a-GCST90001669	CD28+ CD45RA- CD8dim T cell Absolute Count || id:ebi-a-GCST90001669	gen_samplesize_finngen_R9_O15_EXIST_HYPERT_COMPLIC.gz	Inverse variance weighted	3	0.0749172	0.0399646	-0.00341335	0.153248	1.07779	0.996592	1.16561	0.060849	0.415871	2	0.81226	0.129503	0.642863
ebi-a-GCST90001669	CD28+ CD45RA- CD8dim T cell Absolute Count || id:ebi-a-GCST90001669	gen_samplesize_finngen_R9_O15_EXIST_HYPERT_COMPLIC.gz	MR Egger	3	-0.0251868	0.164254	-0.347124	0.29675	0.975128	0.706718	1.34548	0.903135	0.0210721	1	0.884583	0.129503	0.642863
ebi-a-GCST90001688	CD28+ CD45RA+ CD8+ T cell %T cell || id:ebi-a-GCST90001688	gen_samplesize_finngen_R9_O15_EXIST_HYPERT_COMPLIC.gz	Inverse variance weighted	37	-0.00486399	0.00378866	-0.0122898	0.00256179	0.995148	0.987785	1.00257	0.199203	45.5588	36	0.132009	0.0253278	0.570179
ebi-a-GCST90001688	CD28+ CD45RA+ CD8+ T cell %T cell || id:ebi-a-GCST90001688	gen_samplesize_finngen_R9_O15_EXIST_HYPERT_COMPLIC.gz	MR Egger	37	-0.00874859	0.0077818	-0.0240009	0.00650373	0.99129	0.976285	1.00652	0.268564	45.1351	35	0.117227	0.0253278	0.570179
ebi-a-GCST90001690	CD28+ CD45RA+ CD8+ T cell Absolute Count || id:ebi-a-GCST90001690	gen_samplesize_finngen_R9_O15_EXIST_HYPERT_COMPLIC.gz	Inverse variance weighted	3	0.350464	0.168695	0.0198217	0.681106	1.41973	1.02002	1.97606	0.0377554	1.0277	2	0.598189	0.0575623	0.740335
ebi-a-GCST90001690	CD28+ CD45RA+ CD8+ T cell Absolute Count || id:ebi-a-GCST90001690	gen_samplesize_finngen_R9_O15_EXIST_HYPERT_COMPLIC.gz	MR Egger	3	-0.080317	1.01109	-2.06205	1.90141	0.922824	0.127194	6.69534	0.949535	0.840976	1	0.359118	0.0575623	0.740335
ebi-a-GCST90001665	CD28+ CD45RA+ CD8dim T cell %CD8dim T cell || id:ebi-a-GCST90001665	gen_samplesize_finngen_R9_O15_EXIST_HYPERT_COMPLIC.gz	Inverse variance weighted	5	-0.0634751	0.0367789	-0.135562	0.00861159	0.938497	0.873225	1.00865	0.0843734	2.09059	4	0.719101	0.0168943	0.607543
ebi-a-GCST90001665	CD28+ CD45RA+ CD8dim T cell %CD8dim T cell || id:ebi-a-GCST90001665	gen_samplesize_finngen_R9_O15_EXIST_HYPERT_COMPLIC.gz	MR Egger	5	-0.0799392	0.0467119	-0.171494	0.011616	0.923172	0.842405	1.01168	0.185545	1.76374	3	0.622858	0.0168943	0.607543
ebi-a-GCST90001664	CD28+ CD45RA+ CD8dim T cell %T cell || id:ebi-a-GCST90001664	gen_samplesize_finngen_R9_O15_EXIST_HYPERT_COMPLIC.gz	Inverse variance weighted	6	-0.0750709	0.0390913	-0.15169	0.00154798	0.927678	0.859255	1.00155	0.0548073	2.0626	5	0.840417	0.00960715	0.774005
ebi-a-GCST90001664	CD28+ CD45RA+ CD8dim T cell %T cell || id:ebi-a-GCST90001664	gen_samplesize_finngen_R9_O15_EXIST_HYPERT_COMPLIC.gz	MR Egger	6	-0.0853158	0.0513823	-0.186025	0.0153935	0.918222	0.830253	1.01551	0.172169	1.96822	4	0.741605	0.00960715	0.774005
ebi-a-GCST90001666	CD28+ CD45RA+ CD8dim T cell Absolute Count || id:ebi-a-GCST90001666	gen_samplesize_finngen_R9_O15_EXIST_HYPERT_COMPLIC.gz	Inverse variance weighted	8	0.00537775	0.00609322	-0.00656496	0.0173205	1.00539	0.993457	1.01747	0.377464	5.75059	7	0.569155	-0.00924393	0.71733
ebi-a-GCST90001666	CD28+ CD45RA+ CD8dim T cell Absolute Count || id:ebi-a-GCST90001666	gen_samplesize_finngen_R9_O15_EXIST_HYPERT_COMPLIC.gz	MR Egger	8	0.00683238	0.00719814	-0.00727598	0.0209407	1.00686	0.99275	1.02116	0.379174	5.60651	6	0.468678	-0.00924393	0.71733
ebi-a-GCST90001857	CD3 on activated & secreting CD4 regulatory T cell || id:ebi-a-GCST90001857	gen_samplesize_finngen_R9_O15_EXIST_HYPERT_COMPLIC.gz	Inverse variance weighted	4	-0.0401242	0.0462778	-0.130829	0.0505804	0.96067	0.877368	1.05188	0.385927	2.51826	3	0.472	0.072498	0.401803
ebi-a-GCST90001857	CD3 on activated & secreting CD4 regulatory T cell || id:ebi-a-GCST90001857	gen_samplesize_finngen_R9_O15_EXIST_HYPERT_COMPLIC.gz	MR Egger	4	-0.178263	0.138794	-0.4503	0.093773	0.836722	0.637437	1.09831	0.327693	1.40377	2	0.495649	0.072498	0.401803
ebi-a-GCST90001853	CD3 on activated CD4 regulatory T cell || id:ebi-a-GCST90001853	gen_samplesize_finngen_R9_O15_EXIST_HYPERT_COMPLIC.gz	Inverse variance weighted	4	-0.0405279	0.0469449	-0.13254	0.0514841	0.960282	0.875868	1.05283	0.387968	2.5247	3	0.470844	0.0747078	0.396999
ebi-a-GCST90001853	CD3 on activated CD4 regulatory T cell || id:ebi-a-GCST90001853	gen_samplesize_finngen_R9_O15_EXIST_HYPERT_COMPLIC.gz	MR Egger	4	-0.18524	0.143282	-0.466074	0.0955932	0.830905	0.627461	1.10031	0.325277	1.38197	2	0.501082	0.0747078	0.396999
ebi-a-GCST90001865	CD3 on CD28- CD8+ T cell || id:ebi-a-GCST90001865	gen_samplesize_finngen_R9_O15_EXIST_HYPERT_COMPLIC.gz	Inverse variance weighted	2	-0.290366	0.108218	-0.502474	-0.0782575	0.74799	0.605032	0.924726	0.00729337	0.0327739	1	0.85634	NA	NA
ebi-a-GCST90001861	CD3 on CD28+ CD4+ T cell || id:ebi-a-GCST90001861	gen_samplesize_finngen_R9_O15_EXIST_HYPERT_COMPLIC.gz	Inverse variance weighted	2	-0.0556918	0.0768428	-0.206304	0.0949201	0.945831	0.813586	1.09957	0.468606	1.55184	1	0.212863	NA	NA
ebi-a-GCST90001863	CD3 on CD28+ CD45RA- CD8+ T cell || id:ebi-a-GCST90001863	gen_samplesize_finngen_R9_O15_EXIST_HYPERT_COMPLIC.gz	Inverse variance weighted	4	-0.040713	0.0981837	-0.233153	0.151727	0.960105	0.792032	1.16384	0.67839	5.39114	3	0.145296	0.1802	0.251224
ebi-a-GCST90001863	CD3 on CD28+ CD45RA- CD8+ T cell || id:ebi-a-GCST90001863	gen_samplesize_finngen_R9_O15_EXIST_HYPERT_COMPLIC.gz	MR Egger	4	-0.633583	0.379563	-1.37753	0.11036	0.530687	0.252202	1.11668	0.237014	2.36852	2	0.305973	0.1802	0.251224
ebi-a-GCST90001864	CD3 on CD28+ CD45RA+ CD8+ T cell || id:ebi-a-GCST90001864	gen_samplesize_finngen_R9_O15_EXIST_HYPERT_COMPLIC.gz	Inverse variance weighted	3	0.06155	0.0730706	-0.0816684	0.204768	1.06348	0.921578	1.22724	0.3996	0.0383489	2	0.981008	-0.00400323	0.961574
ebi-a-GCST90001864	CD3 on CD28+ CD45RA+ CD8+ T cell || id:ebi-a-GCST90001864	gen_samplesize_finngen_R9_O15_EXIST_HYPERT_COMPLIC.gz	MR Egger	3	0.0749123	0.232871	-0.381515	0.53134	1.07779	0.682826	1.70121	0.801862	0.0346969	1	0.852232	-0.00400323	0.961574
ebi-a-GCST90001854	CD3 on CD39+ activated CD4 regulatory T cell || id:ebi-a-GCST90001854	gen_samplesize_finngen_R9_O15_EXIST_HYPERT_COMPLIC.gz	Inverse variance weighted	4	-0.0294202	0.0534558	-0.134194	0.0753532	0.971008	0.874421	1.07826	0.582069	3.64797	3	0.302072	0.0863041	0.199197
ebi-a-GCST90001854	CD3 on CD39+ activated CD4 regulatory T cell || id:ebi-a-GCST90001854	gen_samplesize_finngen_R9_O15_EXIST_HYPERT_COMPLIC.gz	MR Egger	4	-0.236487	0.119757	-0.471211	-0.00176208	0.789396	0.624246	0.998239	0.186988	0.0725078	2	0.964395	0.0863041	0.199197
ebi-a-GCST90001860	CD3 on CD39+ CD4+ T cell || id:ebi-a-GCST90001860	gen_samplesize_finngen_R9_O15_EXIST_HYPERT_COMPLIC.gz	Inverse variance weighted	4	-0.0366512	0.0463279	-0.127454	0.0541514	0.964012	0.880334	1.05564	0.42887	2.64604	3	0.449475	0.0607699	0.274237
ebi-a-GCST90001860	CD3 on CD39+ CD4+ T cell || id:ebi-a-GCST90001860	gen_samplesize_finngen_R9_O15_EXIST_HYPERT_COMPLIC.gz	MR Egger	4	-0.167965	0.099463	-0.362913	0.0269821	0.845383	0.695647	1.02735	0.233332	0.420111	2	0.810539	0.0607699	0.274237
ebi-a-GCST90001856	CD3 on CD39+ secreting CD4 regulatory T cell || id:ebi-a-GCST90001856	gen_samplesize_finngen_R9_O15_EXIST_HYPERT_COMPLIC.gz	Inverse variance weighted	3	-0.0995888	0.056225	-0.20979	0.0106121	0.90521	0.810755	1.01067	0.0765181	0.804488	2	0.668818	0.0659254	0.658751
ebi-a-GCST90001856	CD3 on CD39+ secreting CD4 regulatory T cell || id:ebi-a-GCST90001856	gen_samplesize_finngen_R9_O15_EXIST_HYPERT_COMPLIC.gz	MR Egger	3	-0.2322	0.230205	-0.683402	0.219001	0.792787	0.504896	1.24483	0.497253	0.451593	1	0.501579	0.0659254	0.658751
ebi-a-GCST90001868	CD3 on CD4 regulatory T cell || id:ebi-a-GCST90001868	gen_samplesize_finngen_R9_O15_EXIST_HYPERT_COMPLIC.gz	Inverse variance weighted	3	-0.047355	0.0603852	-0.16571	0.071	0.953749	0.847292	1.07358	0.432914	2.95739	2	0.227935	0.020002	0.928314
ebi-a-GCST90001868	CD3 on CD4 regulatory T cell || id:ebi-a-GCST90001868	gen_samplesize_finngen_R9_O15_EXIST_HYPERT_COMPLIC.gz	MR Egger	3	-0.0821015	0.318769	-0.70689	0.542686	0.921178	0.493176	1.72062	0.839521	2.92005	1	0.0874854	0.020002	0.928314
ebi-a-GCST90001867	CD3 on CD4+ T cell || id:ebi-a-GCST90001867	gen_samplesize_finngen_R9_O15_EXIST_HYPERT_COMPLIC.gz	Inverse variance weighted	2	0.00266377	0.142244	-0.276135	0.281462	1.00267	0.758711	1.32507	0.985059	1.87602	1	0.170787	NA	NA
ebi-a-GCST90001845	CD3 on CD45RA- CD4+ T cell || id:ebi-a-GCST90001845	gen_samplesize_finngen_R9_O15_EXIST_HYPERT_COMPLIC.gz	Inverse variance weighted	3	-0.054911	0.0553382	-0.163374	0.0535518	0.946569	0.849274	1.05501	0.321061	1.61988	2	0.444886	0.088646	0.56997
ebi-a-GCST90001845	CD3 on CD45RA- CD4+ T cell || id:ebi-a-GCST90001845	gen_samplesize_finngen_R9_O15_EXIST_HYPERT_COMPLIC.gz	MR Egger	3	-0.24918	0.248698	-0.736628	0.238269	0.77944	0.478726	1.26905	0.499384	0.977907	1	0.322716	0.088646	0.56997
ebi-a-GCST90001858	CD3 on CD45RA+ CD4+ T cell || id:ebi-a-GCST90001858	gen_samplesize_finngen_R9_O15_EXIST_HYPERT_COMPLIC.gz	Inverse variance weighted	5	-0.0599176	0.0418906	-0.142023	0.0221881	0.941842	0.867601	1.02244	0.152622	3.56905	4	0.467457	-0.0265124	0.567174
ebi-a-GCST90001858	CD3 on CD45RA+ CD4+ T cell || id:ebi-a-GCST90001858	gen_samplesize_finngen_R9_O15_EXIST_HYPERT_COMPLIC.gz	MR Egger	5	-0.00417983	0.0969494	-0.194201	0.185841	0.995829	0.823493	1.20423	0.96832	3.13921	3	0.370656	-0.0265124	0.567174
ebi-a-GCST90001841	CD3 on Central Memory CD4+ T cell || id:ebi-a-GCST90001841	gen_samplesize_finngen_R9_O15_EXIST_HYPERT_COMPLIC.gz	Inverse variance weighted	4	-0.0603572	0.0524805	-0.163219	0.0425045	0.941428	0.849405	1.04342	0.250108	3.43413	3	0.329406	-0.0437989	0.657221
ebi-a-GCST90001841	CD3 on Central Memory CD4+ T cell || id:ebi-a-GCST90001841	gen_samplesize_finngen_R9_O15_EXIST_HYPERT_COMPLIC.gz	MR Egger	4	0.0310918	0.187222	-0.335863	0.398047	1.03158	0.714721	1.48891	0.883373	3.03063	2	0.219739	-0.0437989	0.657221
ebi-a-GCST90001846	CD3 on Central Memory CD8+ T cell || id:ebi-a-GCST90001846	gen_samplesize_finngen_R9_O15_EXIST_HYPERT_COMPLIC.gz	Inverse variance weighted	2	-0.122642	0.0755174	-0.270656	0.0253722	0.88458	0.762879	1.0257	0.104371	0.241111	1	0.623405	NA	NA
ebi-a-GCST90001843	CD3 on Effector Memory CD4+ T cell || id:ebi-a-GCST90001843	gen_samplesize_finngen_R9_O15_EXIST_HYPERT_COMPLIC.gz	Inverse variance weighted	2	-0.0718429	0.0811979	-0.230991	0.087305	0.930677	0.793747	1.09123	0.376271	1.54004	1	0.214612	NA	NA
ebi-a-GCST90001839	CD3 on Effector Memory CD8+ T cell || id:ebi-a-GCST90001839	gen_samplesize_finngen_R9_O15_EXIST_HYPERT_COMPLIC.gz	Inverse variance weighted	3	-0.226995	0.108757	-0.44016	-0.0138309	0.796925	0.643934	0.986264	0.0368726	3.95676	2	0.138293	0.173072	0.298182
ebi-a-GCST90001839	CD3 on Effector Memory CD8+ T cell || id:ebi-a-GCST90001839	gen_samplesize_finngen_R9_O15_EXIST_HYPERT_COMPLIC.gz	MR Egger	3	-0.69456	0.248873	-1.18235	-0.206769	0.499294	0.306557	0.813208	0.219039	0.0500356	1	0.823001	0.173072	0.298182
ebi-a-GCST90001849	CD3 on HLA DR+ CD4+ T cell || id:ebi-a-GCST90001849	gen_samplesize_finngen_R9_O15_EXIST_HYPERT_COMPLIC.gz	Inverse variance weighted	2	-0.0991218	0.0978199	-0.290849	0.0926053	0.905632	0.747629	1.09703	0.310913	1.72227	1	0.189401	NA	NA
ebi-a-GCST90001847	CD3 on HLA DR+ T cell || id:ebi-a-GCST90001847	gen_samplesize_finngen_R9_O15_EXIST_HYPERT_COMPLIC.gz	Inverse variance weighted	2	-0.171173	0.0788755	-0.325769	-0.0165769	0.842676	0.721972	0.98356	0.0299943	0.263039	1	0.60804	NA	NA
ebi-a-GCST90001842	CD3 on Naive CD4+ T cell || id:ebi-a-GCST90001842	gen_samplesize_finngen_R9_O15_EXIST_HYPERT_COMPLIC.gz	Inverse variance weighted	4	-0.0526525	0.0438371	-0.138573	0.0332683	0.94871	0.870599	1.03383	0.229715	3.34143	3	0.341918	-0.0342893	0.714237
ebi-a-GCST90001842	CD3 on Naive CD4+ T cell || id:ebi-a-GCST90001842	gen_samplesize_finngen_R9_O15_EXIST_HYPERT_COMPLIC.gz	MR Egger	4	0.00760913	0.151877	-0.29007	0.305288	1.00764	0.748211	1.35702	0.964596	3.06857	2	0.21561	-0.0342893	0.714237
ebi-a-GCST90001838	CD3 on naive CD8+ T cell || id:ebi-a-GCST90001838	gen_samplesize_finngen_R9_O15_EXIST_HYPERT_COMPLIC.gz	Inverse variance weighted	5	-0.0551798	0.0448133	-0.143014	0.0326543	0.946315	0.866742	1.03319	0.218201	1.95524	4	0.743991	-0.00290871	0.95248
ebi-a-GCST90001838	CD3 on naive CD8+ T cell || id:ebi-a-GCST90001838	gen_samplesize_finngen_R9_O15_EXIST_HYPERT_COMPLIC.gz	MR Egger	5	-0.0489641	0.106002	-0.256728	0.158799	0.952215	0.773579	1.1721	0.675577	1.95106	3	0.582627	-0.00290871	0.95248
ebi-a-GCST90001848	CD3 on Natural Killer T || id:ebi-a-GCST90001848	gen_samplesize_finngen_R9_O15_EXIST_HYPERT_COMPLIC.gz	Inverse variance weighted	2	0.165571	0.318662	-0.459008	0.790149	1.18007	0.63191	2.20372	0.603357	3.70222	1	0.0543401	NA	NA
ebi-a-GCST90001869	CD3 on resting CD4 regulatory T cell || id:ebi-a-GCST90001869	gen_samplesize_finngen_R9_O15_EXIST_HYPERT_COMPLIC.gz	Inverse variance weighted	5	0.0138725	0.0782648	-0.139527	0.167272	1.01397	0.86977	1.18208	0.859312	8.90612	4	0.0634893	0.0515191	0.478212
ebi-a-GCST90001869	CD3 on resting CD4 regulatory T cell || id:ebi-a-GCST90001869	gen_samplesize_finngen_R9_O15_EXIST_HYPERT_COMPLIC.gz	MR Egger	5	-0.0733317	0.135481	-0.338875	0.192211	0.929292	0.712572	1.21193	0.625931	7.31432	3	0.0625263	0.0515191	0.478212
ebi-a-GCST90001855	CD3 on secreting CD4 regulatory T cell || id:ebi-a-GCST90001855	gen_samplesize_finngen_R9_O15_EXIST_HYPERT_COMPLIC.gz	Inverse variance weighted	3	-0.04647	0.061892	-0.167778	0.0748383	0.954593	0.845541	1.07771	0.452759	3.01651	2	0.221296	0.0078149	0.972073
ebi-a-GCST90001855	CD3 on secreting CD4 regulatory T cell || id:ebi-a-GCST90001855	gen_samplesize_finngen_R9_O15_EXIST_HYPERT_COMPLIC.gz	MR Egger	3	-0.0602381	0.325616	-0.698446	0.57797	0.94154	0.497357	1.78242	0.883544	3.01071	1	0.082716	0.0078149	0.972073
ebi-a-GCST90001851	CD3 on T cell || id:ebi-a-GCST90001851	gen_samplesize_finngen_R9_O15_EXIST_HYPERT_COMPLIC.gz	Inverse variance weighted	3	-0.0424571	0.0721445	-0.18386	0.0989461	0.958432	0.832052	1.10401	0.556196	2.5279	2	0.282535	0.0992517	0.436716
ebi-a-GCST90001851	CD3 on T cell || id:ebi-a-GCST90001851	gen_samplesize_finngen_R9_O15_EXIST_HYPERT_COMPLIC.gz	MR Egger	3	-0.319555	0.235865	-0.781851	0.142741	0.726472	0.457558	1.15343	0.404791	1.01431	1	0.313871	0.0992517	0.436716
ebi-a-GCST90001840	CD3 on Terminally Differentiated CD8+ T cell || id:ebi-a-GCST90001840	gen_samplesize_finngen_R9_O15_EXIST_HYPERT_COMPLIC.gz	Inverse variance weighted	2	-0.305254	0.118639	-0.537786	-0.0727221	0.736936	0.58404	0.929859	0.0100829	0.00471479	1	0.945257	NA	NA
ebi-a-GCST90001954	CD33 on basophil || id:ebi-a-GCST90001954	gen_samplesize_finngen_R9_O15_EXIST_HYPERT_COMPLIC.gz	Inverse variance weighted	7	0.00167489	0.0312565	-0.0595879	0.0629377	1.00168	0.942153	1.06496	0.957265	8.98498	6	0.174425	0.0174815	0.791898
ebi-a-GCST90001954	CD33 on basophil || id:ebi-a-GCST90001954	gen_samplesize_finngen_R9_O15_EXIST_HYPERT_COMPLIC.gz	MR Egger	7	-0.0175799	0.0770722	-0.168641	0.133482	0.982574	0.844812	1.1428	0.828606	8.84789	5	0.115287	0.0174815	0.791898
ebi-a-GCST90001946	CD33 on CD14+ monocyte || id:ebi-a-GCST90001946	gen_samplesize_finngen_R9_O15_EXIST_HYPERT_COMPLIC.gz	Inverse variance weighted	5	0.0187068	0.0269574	-0.0341297	0.0715434	1.01888	0.966446	1.07416	0.487719	4.50515	4	0.341937	0.0369099	0.26675
ebi-a-GCST90001946	CD33 on CD14+ monocyte || id:ebi-a-GCST90001946	gen_samplesize_finngen_R9_O15_EXIST_HYPERT_COMPLIC.gz	MR Egger	5	-0.0270509	0.042139	-0.109643	0.0555415	0.973312	0.896154	1.05711	0.566592	2.65303	3	0.448268	0.0369099	0.26675
ebi-a-GCST90001956	CD33 on CD33+ HLA DR+ || id:ebi-a-GCST90001956	gen_samplesize_finngen_R9_O15_EXIST_HYPERT_COMPLIC.gz	Inverse variance weighted	4	0.0141629	0.0239762	-0.0328305	0.0611564	1.01426	0.967703	1.06307	0.554717	2.10329	3	0.551247	0.0414859	0.328653
ebi-a-GCST90001956	CD33 on CD33+ HLA DR+ || id:ebi-a-GCST90001956	gen_samplesize_finngen_R9_O15_EXIST_HYPERT_COMPLIC.gz	MR Egger	4	-0.0317268	0.0431058	-0.116214	0.0527605	0.968771	0.890285	1.05418	0.538336	0.462248	2	0.793641	0.0414859	0.328653
ebi-a-GCST90001957	CD33 on CD33+ HLA DR+ CD14- || id:ebi-a-GCST90001957	gen_samplesize_finngen_R9_O15_EXIST_HYPERT_COMPLIC.gz	Inverse variance weighted	4	0.0141983	0.0238673	-0.0325815	0.0609782	1.0143	0.967944	1.06288	0.551919	2.09833	3	0.55225	0.0415075	0.329642
ebi-a-GCST90001957	CD33 on CD33+ HLA DR+ CD14- || id:ebi-a-GCST90001957	gen_samplesize_finngen_R9_O15_EXIST_HYPERT_COMPLIC.gz	MR Egger	4	-0.031572	0.0430476	-0.115945	0.0528012	0.968921	0.890524	1.05422	0.539621	0.466069	2	0.792126	0.0415075	0.329642
ebi-a-GCST90001947	CD33 on CD33+ HLA DR+ CD14dim || id:ebi-a-GCST90001947	gen_samplesize_finngen_R9_O15_EXIST_HYPERT_COMPLIC.gz	Inverse variance weighted	4	0.0140348	0.0241288	-0.0332576	0.0613271	1.01413	0.967289	1.06325	0.560795	2.1139	3	0.549107	0.041299	0.327056
ebi-a-GCST90001947	CD33 on CD33+ HLA DR+ CD14dim || id:ebi-a-GCST90001947	gen_samplesize_finngen_R9_O15_EXIST_HYPERT_COMPLIC.gz	MR Egger	4	-0.0317546	0.0429979	-0.11603	0.0525212	0.968744	0.890448	1.05392	0.537106	0.45857	2	0.795102	0.041299	0.327056
ebi-a-GCST90001953	CD33 on CD33dim HLA DR- || id:ebi-a-GCST90001953	gen_samplesize_finngen_R9_O15_EXIST_HYPERT_COMPLIC.gz	Inverse variance weighted	6	-0.0118486	0.0376443	-0.0856313	0.0619341	0.988221	0.917933	1.06389	0.75295	11.0576	5	0.0502508	-0.0572457	0.308958
ebi-a-GCST90001953	CD33 on CD33dim HLA DR- || id:ebi-a-GCST90001953	gen_samplesize_finngen_R9_O15_EXIST_HYPERT_COMPLIC.gz	MR Egger	6	0.0556158	0.0684076	-0.0784631	0.189695	1.05719	0.924536	1.20888	0.461834	8.25817	4	0.0825661	-0.0572457	0.308958
ebi-a-GCST90001949	CD33 on CD33dim HLA DR+ CD11b- || id:ebi-a-GCST90001949	gen_samplesize_finngen_R9_O15_EXIST_HYPERT_COMPLIC.gz	Inverse variance weighted	7	0.0133704	0.0246465	-0.0349368	0.0616775	1.01346	0.965666	1.06362	0.587484	5.1013	6	0.530888	0.011931	0.627629
ebi-a-GCST90001949	CD33 on CD33dim HLA DR+ CD11b- || id:ebi-a-GCST90001949	gen_samplesize_finngen_R9_O15_EXIST_HYPERT_COMPLIC.gz	MR Egger	7	-0.00377995	0.0413603	-0.0848461	0.0772862	0.996227	0.918654	1.08035	0.930731	4.83469	5	0.436386	0.011931	0.627629
ebi-a-GCST90001948	CD33 on CD33dim HLA DR+ CD11b+ || id:ebi-a-GCST90001948	gen_samplesize_finngen_R9_O15_EXIST_HYPERT_COMPLIC.gz	Inverse variance weighted	6	0.011864	0.0288036	-0.0445912	0.0683191	1.01193	0.956388	1.07071	0.680419	6.72883	5	0.241602	0.0106909	0.739979
ebi-a-GCST90001948	CD33 on CD33dim HLA DR+ CD11b+ || id:ebi-a-GCST90001948	gen_samplesize_finngen_R9_O15_EXIST_HYPERT_COMPLIC.gz	MR Egger	6	-0.00277267	0.05194	-0.104575	0.0990297	0.997231	0.900707	1.1041	0.959987	6.52243	4	0.163383	0.0106909	0.739979
ebi-a-GCST90001951	CD33 on CD66b++ myeloid cell || id:ebi-a-GCST90001951	gen_samplesize_finngen_R9_O15_EXIST_HYPERT_COMPLIC.gz	Inverse variance weighted	4	0.0143348	0.0298508	-0.0441728	0.0728423	1.01444	0.956789	1.07556	0.631075	1.77058	3	0.621358	0.0225538	0.531629
ebi-a-GCST90001951	CD33 on CD66b++ myeloid cell || id:ebi-a-GCST90001951	gen_samplesize_finngen_R9_O15_EXIST_HYPERT_COMPLIC.gz	MR Egger	4	-0.0201005	0.0547802	-0.12747	0.0872686	0.9801	0.88032	1.09119	0.748857	1.20854	2	0.546473	0.0225538	0.531629
ebi-a-GCST90001950	CD33 on Granulocytic Myeloid-Derived Suppressor Cells || id:ebi-a-GCST90001950	gen_samplesize_finngen_R9_O15_EXIST_HYPERT_COMPLIC.gz	Inverse variance weighted	3	0.0126272	0.0350882	-0.0561457	0.0814001	1.01271	0.945401	1.0848	0.718945	1.87259	2	0.392078	0.0422345	0.460906
ebi-a-GCST90001950	CD33 on Granulocytic Myeloid-Derived Suppressor Cells || id:ebi-a-GCST90001950	gen_samplesize_finngen_R9_O15_EXIST_HYPERT_COMPLIC.gz	MR Egger	3	-0.0526457	0.0675407	-0.185026	0.0797341	0.948716	0.831083	1.083	0.578498	0.593362	1	0.441122	0.0422345	0.460906
ebi-a-GCST90001955	CD33 on Immature Myeloid-Derived Suppressor Cells || id:ebi-a-GCST90001955	gen_samplesize_finngen_R9_O15_EXIST_HYPERT_COMPLIC.gz	Inverse variance weighted	6	-0.000301078	0.0353931	-0.0696715	0.0690693	0.999699	0.9327	1.07151	0.993213	8.96539	5	0.110452	0.0213246	0.784193
ebi-a-GCST90001955	CD33 on Immature Myeloid-Derived Suppressor Cells || id:ebi-a-GCST90001955	gen_samplesize_finngen_R9_O15_EXIST_HYPERT_COMPLIC.gz	MR Egger	6	-0.0233322	0.0878494	-0.195517	0.148853	0.976938	0.822409	1.1605	0.803679	8.77719	4	0.0669163	0.0213246	0.784193
ebi-a-GCST90001952	CD33 on Monocytic Myeloid-Derived Suppressor Cells || id:ebi-a-GCST90001952	gen_samplesize_finngen_R9_O15_EXIST_HYPERT_COMPLIC.gz	Inverse variance weighted	4	0.0155481	0.0253842	-0.034205	0.0653012	1.01567	0.966373	1.06748	0.5402	2.07706	3	0.556568	0.0403598	0.338457
ebi-a-GCST90001952	CD33 on Monocytic Myeloid-Derived Suppressor Cells || id:ebi-a-GCST90001952	gen_samplesize_finngen_R9_O15_EXIST_HYPERT_COMPLIC.gz	MR Egger	4	-0.0316954	0.0455892	-0.12105	0.0576593	0.968802	0.885989	1.05935	0.55882	0.520616	2	0.770814	0.0403598	0.338457
ebi-a-GCST90001520	CD33+ HLA DR+ CD14dim Absolute Count || id:ebi-a-GCST90001520	gen_samplesize_finngen_R9_O15_EXIST_HYPERT_COMPLIC.gz	Inverse variance weighted	2	0.0394365	0.0864172	-0.129941	0.208814	1.04022	0.878147	1.23222	0.648139	0.616592	1	0.432316	NA	NA
ebi-a-GCST90001531	CD33dim HLA DR- Absolute Count || id:ebi-a-GCST90001531	gen_samplesize_finngen_R9_O15_EXIST_HYPERT_COMPLIC.gz	Inverse variance weighted	3	0.00345385	0.0263219	-0.0481371	0.0550448	1.00346	0.953003	1.05659	0.895605	1.01766	2	0.601198	-0.0302978	0.560866
ebi-a-GCST90001531	CD33dim HLA DR- Absolute Count || id:ebi-a-GCST90001531	gen_samplesize_finngen_R9_O15_EXIST_HYPERT_COMPLIC.gz	MR Egger	3	0.0286763	0.0403431	-0.0503963	0.107749	1.02909	0.950853	1.11377	0.606605	0.337067	1	0.561527	-0.0302978	0.560866
ebi-a-GCST90001528	CD33dim HLA DR+ CD11b- %CD33dim HLA DR+ || id:ebi-a-GCST90001528	gen_samplesize_finngen_R9_O15_EXIST_HYPERT_COMPLIC.gz	Inverse variance weighted	3	-0.116167	0.0499313	-0.214033	-0.018302	0.890326	0.807322	0.981864	0.0199896	2.53982	2	0.280858	-0.102899	0.602469
ebi-a-GCST90001528	CD33dim HLA DR+ CD11b- %CD33dim HLA DR+ || id:ebi-a-GCST90001528	gen_samplesize_finngen_R9_O15_EXIST_HYPERT_COMPLIC.gz	MR Egger	3	0.0983869	0.303191	-0.495867	0.692641	1.10339	0.609042	1.99899	0.800239	1.67169	1	0.196033	-0.102899	0.602469
ebi-a-GCST90001527	CD33dim HLA DR+ CD11b- Absolute Count || id:ebi-a-GCST90001527	gen_samplesize_finngen_R9_O15_EXIST_HYPERT_COMPLIC.gz	Inverse variance weighted	2	-0.108462	0.186214	-0.473441	0.256518	0.897213	0.622855	1.29242	0.56026	3.205	1	0.0734135	NA	NA
ebi-a-GCST90001526	CD33dim HLA DR+ CD11b+ %CD33dim HLA DR+ || id:ebi-a-GCST90001526	gen_samplesize_finngen_R9_O15_EXIST_HYPERT_COMPLIC.gz	Inverse variance weighted	3	0.115954	0.0494767	0.01898	0.212929	1.12294	1.01916	1.2373	0.0190979	2.51279	2	0.284678	0.106087	0.604776
ebi-a-GCST90001526	CD33dim HLA DR+ CD11b+ %CD33dim HLA DR+ || id:ebi-a-GCST90001526	gen_samplesize_finngen_R9_O15_EXIST_HYPERT_COMPLIC.gz	MR Egger	3	-0.10473	0.313792	-0.719762	0.510303	0.900568	0.486868	1.6658	0.794926	1.66253	1	0.197262	0.106087	0.604776
ebi-a-GCST90001870	CD34 on Hematopoietic Stem Cell || id:ebi-a-GCST90001870	gen_samplesize_finngen_R9_O15_EXIST_HYPERT_COMPLIC.gz	Inverse variance weighted	4	-0.0308226	0.0749935	-0.17781	0.116165	0.969648	0.837102	1.12318	0.68107	2.92303	3	0.403646	-0.0863494	0.510999
ebi-a-GCST90001870	CD34 on Hematopoietic Stem Cell || id:ebi-a-GCST90001870	gen_samplesize_finngen_R9_O15_EXIST_HYPERT_COMPLIC.gz	MR Egger	4	0.305244	0.431209	-0.539925	1.15041	1.35696	0.582792	3.1595	0.552395	2.22407	2	0.328889	-0.0863494	0.510999
ebi-a-GCST90001815	CD38 on IgD- CD38dim B cell || id:ebi-a-GCST90001815	gen_samplesize_finngen_R9_O15_EXIST_HYPERT_COMPLIC.gz	Inverse variance weighted	3	0.157476	0.101522	-0.0415081	0.35646	1.17055	0.959342	1.42826	0.120867	3.58013	2	0.166949	0.331111	0.353666
ebi-a-GCST90001815	CD38 on IgD- CD38dim B cell || id:ebi-a-GCST90001815	gen_samplesize_finngen_R9_O15_EXIST_HYPERT_COMPLIC.gz	MR Egger	3	-0.25842	0.269087	-0.785832	0.268991	0.772271	0.455741	1.30864	0.512872	0.984955	1	0.320979	0.331111	0.353666
ebi-a-GCST90001811	CD38 on IgD+ CD24- B cell || id:ebi-a-GCST90001811	gen_samplesize_finngen_R9_O15_EXIST_HYPERT_COMPLIC.gz	Inverse variance weighted	2	0.135284	0.101811	-0.0642658	0.334834	1.14486	0.937756	1.39771	0.183922	0.756391	1	0.38446	NA	NA
ebi-a-GCST90001812	CD38 on IgD+ CD38+ B cell || id:ebi-a-GCST90001812	gen_samplesize_finngen_R9_O15_EXIST_HYPERT_COMPLIC.gz	Inverse variance weighted	3	0.140518	0.0920199	-0.0398406	0.320877	1.15087	0.960943	1.37834	0.12675	2.12726	2	0.3452	0.119409	0.542666
ebi-a-GCST90001812	CD38 on IgD+ CD38+ B cell || id:ebi-a-GCST90001812	gen_samplesize_finngen_R9_O15_EXIST_HYPERT_COMPLIC.gz	MR Egger	3	-0.0515843	0.240598	-0.523157	0.419988	0.949724	0.592647	1.52194	0.865544	1.20577	1	0.272171	0.119409	0.542666
ebi-a-GCST90001813	CD38 on IgD+ CD38dim B cell || id:ebi-a-GCST90001813	gen_samplesize_finngen_R9_O15_EXIST_HYPERT_COMPLIC.gz	Inverse variance weighted	4	0.177839	0.0903046	0.00084229	0.354836	1.19463	1.00084	1.42595	0.0489155	5.12504	3	0.162867	0.321147	0.197055
ebi-a-GCST90001813	CD38 on IgD+ CD38dim B cell || id:ebi-a-GCST90001813	gen_samplesize_finngen_R9_O15_EXIST_HYPERT_COMPLIC.gz	MR Egger	4	-0.221857	0.220888	-0.654797	0.211083	0.80103	0.519548	1.23502	0.420965	1.49567	2	0.473389	0.321147	0.197055
ebi-a-GCST90001816	CD38 on naive-mature B cell || id:ebi-a-GCST90001816	gen_samplesize_finngen_R9_O15_EXIST_HYPERT_COMPLIC.gz	Inverse variance weighted	3	0.176511	0.110517	-0.0401021	0.393123	1.19305	0.960691	1.4816	0.110235	3.46621	2	0.176735	0.305823	0.399598
ebi-a-GCST90001816	CD38 on naive-mature B cell || id:ebi-a-GCST90001816	gen_samplesize_finngen_R9_O15_EXIST_HYPERT_COMPLIC.gz	MR Egger	3	-0.247998	0.3214	-0.877941	0.381945	0.780361	0.415638	1.46513	0.581617	1.19547	1	0.27423	0.305823	0.399598
ebi-a-GCST90001819	CD38 on transitional B cell || id:ebi-a-GCST90001819	gen_samplesize_finngen_R9_O15_EXIST_HYPERT_COMPLIC.gz	Inverse variance weighted	5	0.154014	0.0813558	-0.00544296	0.313472	1.16651	0.994572	1.36817	0.058345	6.23577	4	0.182219	-0.0238138	0.732156
ebi-a-GCST90001819	CD38 on transitional B cell || id:ebi-a-GCST90001819	gen_samplesize_finngen_R9_O15_EXIST_HYPERT_COMPLIC.gz	MR Egger	5	0.19437	0.14131	-0.0825976	0.471337	1.21455	0.920722	1.60214	0.262692	5.95561	3	0.11379	-0.0238138	0.732156
ebi-a-GCST90002030	CD39 on CD39+ activated CD4 regulatory T cell || id:ebi-a-GCST90002030	gen_samplesize_finngen_R9_O15_EXIST_HYPERT_COMPLIC.gz	Inverse variance weighted	6	-0.0362042	0.0246793	-0.0845757	0.0121673	0.964443	0.918902	1.01224	0.142381	5.93137	5	0.312955	-0.0159173	0.60707
ebi-a-GCST90002030	CD39 on CD39+ activated CD4 regulatory T cell || id:ebi-a-GCST90002030	gen_samplesize_finngen_R9_O15_EXIST_HYPERT_COMPLIC.gz	MR Egger	6	-0.0152608	0.046033	-0.105486	0.0749639	0.984855	0.899887	1.07785	0.756894	5.50408	4	0.239371	-0.0159173	0.60707
ebi-a-GCST90002032	CD39 on CD39+ CD4+ T cell || id:ebi-a-GCST90002032	gen_samplesize_finngen_R9_O15_EXIST_HYPERT_COMPLIC.gz	Inverse variance weighted	5	-0.0367101	0.0260612	-0.08779	0.0143699	0.963956	0.915953	1.01447	0.15895	2.31005	4	0.678941	-0.0154863	0.565016
ebi-a-GCST90002032	CD39 on CD39+ CD4+ T cell || id:ebi-a-GCST90002032	gen_samplesize_finngen_R9_O15_EXIST_HYPERT_COMPLIC.gz	MR Egger	5	-0.013453	0.0445023	-0.100677	0.0737714	0.986637	0.904225	1.07656	0.782171	1.89438	3	0.594615	-0.0154863	0.565016
ebi-a-GCST90002029	CD39 on CD39+ CD8+ T cell || id:ebi-a-GCST90002029	gen_samplesize_finngen_R9_O15_EXIST_HYPERT_COMPLIC.gz	Inverse variance weighted	2	-0.000183977	0.117895	-0.231259	0.230891	0.999816	0.793534	1.25972	0.998755	0.124901	1	0.723779	NA	NA
ebi-a-GCST90002031	CD39 on CD39+ secreting CD4 regulatory T cell || id:ebi-a-GCST90002031	gen_samplesize_finngen_R9_O15_EXIST_HYPERT_COMPLIC.gz	Inverse variance weighted	6	-0.0418691	0.0285861	-0.0978978	0.0141595	0.958995	0.906742	1.01426	0.143011	5.93699	5	0.312398	-0.0160493	0.609891
ebi-a-GCST90002031	CD39 on CD39+ secreting CD4 regulatory T cell || id:ebi-a-GCST90002031	gen_samplesize_finngen_R9_O15_EXIST_HYPERT_COMPLIC.gz	MR Egger	6	-0.0172366	0.0541769	-0.123423	0.0889502	0.982911	0.883889	1.09303	0.766286	5.51574	4	0.23835	-0.0160493	0.609891
ebi-a-GCST90002033	CD39 on granulocyte || id:ebi-a-GCST90002033	gen_samplesize_finngen_R9_O15_EXIST_HYPERT_COMPLIC.gz	Inverse variance weighted	2	0.270246	0.177398	-0.0774537	0.617945	1.31029	0.92547	1.85511	0.127661	0.163184	1	0.686242	NA	NA
ebi-a-GCST90002034	CD39 on monocyte || id:ebi-a-GCST90002034	gen_samplesize_finngen_R9_O15_EXIST_HYPERT_COMPLIC.gz	Inverse variance weighted	2	0.308119	0.292325	-0.264837	0.881076	1.36086	0.767331	2.4135	0.291869	2.52944	1	0.11174	NA	NA
ebi-a-GCST90001491	CD39+ activated CD4 regulatory T cell %CD4 regulatory T cell || id:ebi-a-GCST90001491	gen_samplesize_finngen_R9_O15_EXIST_HYPERT_COMPLIC.gz	Inverse variance weighted	6	-0.0323438	0.0298956	-0.0909392	0.0262516	0.968174	0.913073	1.0266	0.279301	4.51823	5	0.477448	0.0191521	0.512474
ebi-a-GCST90001491	CD39+ activated CD4 regulatory T cell %CD4 regulatory T cell || id:ebi-a-GCST90001491	gen_samplesize_finngen_R9_O15_EXIST_HYPERT_COMPLIC.gz	MR Egger	6	-0.0624581	0.0515126	-0.163423	0.0385067	0.939452	0.849232	1.03926	0.292041	4.00244	4	0.405676	0.0191521	0.512474
ebi-a-GCST90001489	CD39+ activated CD4 regulatory T cell Absolute Count || id:ebi-a-GCST90001489	gen_samplesize_finngen_R9_O15_EXIST_HYPERT_COMPLIC.gz	Inverse variance weighted	4	-0.0206818	0.0650602	-0.1482	0.106836	0.979531	0.862259	1.11275	0.75057	0.891609	3	0.827452	-0.0593722	0.478205
ebi-a-GCST90001489	CD39+ activated CD4 regulatory T cell Absolute Count || id:ebi-a-GCST90001489	gen_samplesize_finngen_R9_O15_EXIST_HYPERT_COMPLIC.gz	MR Egger	4	0.184167	0.245586	-0.297182	0.665517	1.20222	0.742908	1.9455	0.531524	0.143336	2	0.93084	-0.0593722	0.478205
ebi-a-GCST90001659	CD39+ CD4+ T cell %CD4+ T cell || id:ebi-a-GCST90001659	gen_samplesize_finngen_R9_O15_EXIST_HYPERT_COMPLIC.gz	Inverse variance weighted	6	-0.0297213	0.0268061	-0.0822613	0.0228186	0.970716	0.921031	1.02308	0.267537	4.25202	5	0.513731	0.0191134	0.505856
ebi-a-GCST90001659	CD39+ CD4+ T cell %CD4+ T cell || id:ebi-a-GCST90001659	gen_samplesize_finngen_R9_O15_EXIST_HYPERT_COMPLIC.gz	MR Egger	6	-0.0564162	0.0453419	-0.145286	0.032454	0.945146	0.864775	1.03299	0.281341	3.71916	4	0.445346	0.0191134	0.505856
ebi-a-GCST90001658	CD39+ CD4+ T cell %T cell || id:ebi-a-GCST90001658	gen_samplesize_finngen_R9_O15_EXIST_HYPERT_COMPLIC.gz	Inverse variance weighted	6	-0.0302012	0.0270822	-0.0832823	0.02288	0.97025	0.920091	1.02314	0.26478	4.23776	5	0.515716	0.0189671	0.506419
ebi-a-GCST90001658	CD39+ CD4+ T cell %T cell || id:ebi-a-GCST90001658	gen_samplesize_finngen_R9_O15_EXIST_HYPERT_COMPLIC.gz	MR Egger	6	-0.0568734	0.0455222	-0.146097	0.03235	0.944714	0.864074	1.03288	0.279651	3.70639	4	0.447197	0.0189671	0.506419
ebi-a-GCST90001660	CD39+ CD4+ T cell Absolute Count || id:ebi-a-GCST90001660	gen_samplesize_finngen_R9_O15_EXIST_HYPERT_COMPLIC.gz	Inverse variance weighted	5	0.00790338	0.0602662	-0.110218	0.126025	1.00793	0.895638	1.13431	0.895664	4.00046	4	0.405944	0.0154996	0.810643
ebi-a-GCST90001660	CD39+ CD4+ T cell Absolute Count || id:ebi-a-GCST90001660	gen_samplesize_finngen_R9_O15_EXIST_HYPERT_COMPLIC.gz	MR Egger	5	-0.0407883	0.198518	-0.429884	0.348308	0.960032	0.650584	1.41667	0.850362	3.91131	3	0.271201	0.0154996	0.810643
ebi-a-GCST90001671	CD39+ CD8+ T cell %CD8+ T cell || id:ebi-a-GCST90001671	gen_samplesize_finngen_R9_O15_EXIST_HYPERT_COMPLIC.gz	Inverse variance weighted	6	-0.0522418	0.0614698	-0.172723	0.068239	0.949099	0.841371	1.07062	0.395393	2.70437	5	0.74545	0.00242479	0.965591
ebi-a-GCST90001671	CD39+ CD8+ T cell %CD8+ T cell || id:ebi-a-GCST90001671	gen_samplesize_finngen_R9_O15_EXIST_HYPERT_COMPLIC.gz	MR Egger	6	-0.0572395	0.125039	-0.302316	0.187837	0.944368	0.739104	1.20664	0.670879	2.70226	4	0.608819	0.00242479	0.965591
ebi-a-GCST90001670	CD39+ CD8+ T cell %T cell || id:ebi-a-GCST90001670	gen_samplesize_finngen_R9_O15_EXIST_HYPERT_COMPLIC.gz	Inverse variance weighted	8	-0.0406838	0.0268108	-0.0932328	0.0118653	0.960133	0.910981	1.01194	0.129155	2.8068	7	0.902282	-0.0038965	0.926871
ebi-a-GCST90001670	CD39+ CD8+ T cell %T cell || id:ebi-a-GCST90001670	gen_samplesize_finngen_R9_O15_EXIST_HYPERT_COMPLIC.gz	MR Egger	8	-0.0360437	0.0554024	-0.144632	0.072545	0.964598	0.86534	1.07524	0.539416	2.79764	6	0.833783	-0.0038965	0.926871
ebi-a-GCST90001672	CD39+ CD8+ T cell Absolute Count || id:ebi-a-GCST90001672	gen_samplesize_finngen_R9_O15_EXIST_HYPERT_COMPLIC.gz	Inverse variance weighted	7	-0.041699	0.0268239	-0.0942739	0.0108759	0.959158	0.910034	1.01094	0.120055	2.6927	6	0.846309	-0.00238098	0.955439
ebi-a-GCST90001672	CD39+ CD8+ T cell Absolute Count || id:ebi-a-GCST90001672	gen_samplesize_finngen_R9_O15_EXIST_HYPERT_COMPLIC.gz	MR Egger	7	-0.0388738	0.0550756	-0.146822	0.0690744	0.961872	0.863448	1.07152	0.511815	2.68925	5	0.747762	-0.00238098	0.955439
ebi-a-GCST90001485	CD39+ resting CD4 regulatory T cell %CD4 regulatory T cell || id:ebi-a-GCST90001485	gen_samplesize_finngen_R9_O15_EXIST_HYPERT_COMPLIC.gz	Inverse variance weighted	13	-0.0497792	0.0218251	-0.0925564	-0.00700194	0.951439	0.911598	0.993023	0.0225591	8.50233	12	0.744747	0.00103098	0.959633
ebi-a-GCST90001485	CD39+ resting CD4 regulatory T cell %CD4 regulatory T cell || id:ebi-a-GCST90001485	gen_samplesize_finngen_R9_O15_EXIST_HYPERT_COMPLIC.gz	MR Egger	13	-0.0510279	0.0325257	-0.114778	0.0127225	0.950252	0.891564	1.0128	0.144982	8.49965	11	0.667969	0.00103098	0.959633
ebi-a-GCST90001484	CD39+ resting CD4 regulatory T cell %resting CD4 regulatory T cell || id:ebi-a-GCST90001484	gen_samplesize_finngen_R9_O15_EXIST_HYPERT_COMPLIC.gz	Inverse variance weighted	7	-0.0181229	0.0491858	-0.114527	0.0782812	0.98204	0.891788	1.08143	0.712532	4.60774	6	0.595012	-0.0119655	0.73311
ebi-a-GCST90001484	CD39+ resting CD4 regulatory T cell %resting CD4 regulatory T cell || id:ebi-a-GCST90001484	gen_samplesize_finngen_R9_O15_EXIST_HYPERT_COMPLIC.gz	MR Egger	7	0.00952141	0.0910784	-0.168992	0.188035	1.00957	0.844515	1.20688	0.920804	4.47769	5	0.482874	-0.0119655	0.73311
ebi-a-GCST90001483	CD39+ resting CD4 regulatory T cell Absolute Count || id:ebi-a-GCST90001483	gen_samplesize_finngen_R9_O15_EXIST_HYPERT_COMPLIC.gz	Inverse variance weighted	10	-0.0068456	0.0368622	-0.0790956	0.0654044	0.993178	0.923952	1.06759	0.852674	8.12766	9	0.521334	-0.0172856	0.435193
ebi-a-GCST90001483	CD39+ resting CD4 regulatory T cell Absolute Count || id:ebi-a-GCST90001483	gen_samplesize_finngen_R9_O15_EXIST_HYPERT_COMPLIC.gz	MR Egger	10	0.0217316	0.0506866	-0.077614	0.121077	1.02197	0.925322	1.12871	0.679419	7.4529	8	0.488646	-0.0172856	0.435193
ebi-a-GCST90001497	CD39+ secreting CD4 regulatory T cell %CD4 regulatory T cell || id:ebi-a-GCST90001497	gen_samplesize_finngen_R9_O15_EXIST_HYPERT_COMPLIC.gz	Inverse variance weighted	7	-0.0273963	0.0268837	-0.0800882	0.0252957	0.972976	0.923035	1.02562	0.308171	4.79589	6	0.570245	0.0189839	0.497513
ebi-a-GCST90001497	CD39+ secreting CD4 regulatory T cell %CD4 regulatory T cell || id:ebi-a-GCST90001497	gen_samplesize_finngen_R9_O15_EXIST_HYPERT_COMPLIC.gz	MR Egger	7	-0.0541965	0.0454579	-0.143294	0.0349009	0.947246	0.866499	1.03552	0.286662	4.26136	5	0.512433	0.0189839	0.497513
ebi-a-GCST90001496	CD39+ secreting CD4 regulatory T cell %secreting CD4 regulatory T cell || id:ebi-a-GCST90001496	gen_samplesize_finngen_R9_O15_EXIST_HYPERT_COMPLIC.gz	Inverse variance weighted	7	-0.0404646	0.0261924	-0.0918017	0.0108726	0.960343	0.912286	1.01093	0.122372	5.78258	6	0.447981	0.00166516	0.976263
ebi-a-GCST90001496	CD39+ secreting CD4 regulatory T cell %secreting CD4 regulatory T cell || id:ebi-a-GCST90001496	gen_samplesize_finngen_R9_O15_EXIST_HYPERT_COMPLIC.gz	MR Egger	7	-0.0424595	0.0697344	-0.179139	0.0942199	0.958429	0.83599	1.0988	0.569207	5.78145	5	0.328069	0.00166516	0.976263
ebi-a-GCST90001495	CD39+ secreting CD4 regulatory T cell Absolute Count || id:ebi-a-GCST90001495	gen_samplesize_finngen_R9_O15_EXIST_HYPERT_COMPLIC.gz	Inverse variance weighted	5	-0.0311904	0.0275055	-0.0851012	0.0227203	0.969291	0.918419	1.02298	0.256807	1.00376	4	0.909225	-0.00515199	0.866509
ebi-a-GCST90001495	CD39+ secreting CD4 regulatory T cell Absolute Count || id:ebi-a-GCST90001495	gen_samplesize_finngen_R9_O15_EXIST_HYPERT_COMPLIC.gz	MR Egger	5	-0.0236178	0.049699	-0.121028	0.0737923	0.976659	0.886009	1.07658	0.667089	0.970293	3	0.80844	-0.00515199	0.866509
ebi-a-GCST90002062	CD4 on CD28+ CD4+ T cell || id:ebi-a-GCST90002062	gen_samplesize_finngen_R9_O15_EXIST_HYPERT_COMPLIC.gz	Inverse variance weighted	2	0.130023	0.135667	-0.135884	0.395931	1.13885	0.872944	1.48577	0.337862	1.37003	1	0.241808	NA	NA
ebi-a-GCST90002067	CD4 on CD39+ activated CD4 regulatory T cell || id:ebi-a-GCST90002067	gen_samplesize_finngen_R9_O15_EXIST_HYPERT_COMPLIC.gz	Inverse variance weighted	4	0.14373	0.0853465	-0.0235495	0.311009	1.15457	0.976726	1.3648	0.0921679	2.52933	3	0.470014	0.0982869	0.831479
ebi-a-GCST90002067	CD4 on CD39+ activated CD4 regulatory T cell || id:ebi-a-GCST90002067	gen_samplesize_finngen_R9_O15_EXIST_HYPERT_COMPLIC.gz	MR Egger	4	-0.327645	1.95187	-4.15331	3.49802	0.720619	0.0157124	33.0499	0.882131	2.4575	2	0.292658	0.0982869	0.831479
ebi-a-GCST90002061	CD4 on CD39+ CD4+ T cell || id:ebi-a-GCST90002061	gen_samplesize_finngen_R9_O15_EXIST_HYPERT_COMPLIC.gz	Inverse variance weighted	6	-0.0591193	0.0535749	-0.164126	0.0458875	0.942594	0.848635	1.04696	0.269815	1.6911	5	0.890019	0.0655841	0.273375
ebi-a-GCST90002061	CD4 on CD39+ CD4+ T cell || id:ebi-a-GCST90002061	gen_samplesize_finngen_R9_O15_EXIST_HYPERT_COMPLIC.gz	MR Egger	6	-0.208094	0.129073	-0.461077	0.0448894	0.812131	0.630604	1.04591	0.182209	0.0816683	4	0.999189	0.0655841	0.273375
ebi-a-GCST90002069	CD4 on CD39+ secreting CD4 regulatory T cell || id:ebi-a-GCST90002069	gen_samplesize_finngen_R9_O15_EXIST_HYPERT_COMPLIC.gz	MR Egger	3	-0.0509997	1.09825	-2.20357	2.10157	0.950279	0.110408	8.17903	0.970458	9.96731	1	0.00159344	-0.00400436	0.990045
ebi-a-GCST90002027	CD4 on CD45RA+ CD4+ T cell || id:ebi-a-GCST90002027	gen_samplesize_finngen_R9_O15_EXIST_HYPERT_COMPLIC.gz	Inverse variance weighted	2	-0.00130578	0.084242	-0.16642	0.163809	0.998695	0.84669	1.17799	0.987633	0.00459834	1	0.945936	NA	NA
ebi-a-GCST90002023	CD4 on Central Memory CD4+ T cell || id:ebi-a-GCST90002023	gen_samplesize_finngen_R9_O15_EXIST_HYPERT_COMPLIC.gz	Inverse variance weighted	2	-0.00146634	0.091227	-0.180271	0.177339	0.998535	0.835044	1.19404	0.987176	0.00458024	1	0.946042	NA	NA
ebi-a-GCST90002025	CD4 on Effector Memory CD4+ T cell || id:ebi-a-GCST90002025	gen_samplesize_finngen_R9_O15_EXIST_HYPERT_COMPLIC.gz	Inverse variance weighted	3	-0.0288577	0.0725012	-0.17096	0.113245	0.971555	0.842855	1.11991	0.690607	0.40308	2	0.817471	-0.0312203	0.811475
ebi-a-GCST90002025	CD4 on Effector Memory CD4+ T cell || id:ebi-a-GCST90002025	gen_samplesize_finngen_R9_O15_EXIST_HYPERT_COMPLIC.gz	MR Egger	3	0.0911328	0.399901	-0.692674	0.874939	1.09541	0.500237	2.39873	0.857358	0.30999	1	0.577686	-0.0312203	0.811475
ebi-a-GCST90001959	CD4 on HLA DR+ CD4+ T cell || id:ebi-a-GCST90001959	gen_samplesize_finngen_R9_O15_EXIST_HYPERT_COMPLIC.gz	Inverse variance weighted	2	0.278878	0.13457	0.0151215	0.542634	1.32165	1.01524	1.72053	0.038231	1.03359	1	0.309317	NA	NA
ebi-a-GCST90002024	CD4 on naive CD4+ T cell || id:ebi-a-GCST90002024	gen_samplesize_finngen_R9_O15_EXIST_HYPERT_COMPLIC.gz	Inverse variance weighted	4	0.1049	0.0954513	-0.0821845	0.291985	1.1106	0.921102	1.33908	0.271772	2.24828	3	0.522501	-0.0244801	0.783343
ebi-a-GCST90002024	CD4 on naive CD4+ T cell || id:ebi-a-GCST90002024	gen_samplesize_finngen_R9_O15_EXIST_HYPERT_COMPLIC.gz	MR Egger	4	0.211939	0.35507	-0.483998	0.907876	1.23607	0.616314	2.47905	0.611149	2.14275	2	0.342537	-0.0244801	0.783343
ebi-a-GCST90001478	CD4 regulatory T cell %CD4+ T cell || id:ebi-a-GCST90001478	gen_samplesize_finngen_R9_O15_EXIST_HYPERT_COMPLIC.gz	Inverse variance weighted	2	-0.0684217	0.177475	-0.416273	0.27943	0.933867	0.6595	1.32238	0.699847	0.0361128	1	0.849283	NA	NA
ebi-a-GCST90001638	CD4-CD8- Natural Killer T %lymphocyte || id:ebi-a-GCST90001638	gen_samplesize_finngen_R9_O15_EXIST_HYPERT_COMPLIC.gz	Inverse variance weighted	6	0.0934256	0.0822112	-0.0677084	0.25456	1.09793	0.934533	1.28989	0.255785	5.79962	5	0.326208	0.0125974	0.812818
ebi-a-GCST90001638	CD4-CD8- Natural Killer T %lymphocyte || id:ebi-a-GCST90001638	gen_samplesize_finngen_R9_O15_EXIST_HYPERT_COMPLIC.gz	MR Egger	6	0.058503	0.165485	-0.265849	0.382854	1.06025	0.766555	1.46646	0.741542	5.70835	4	0.222013	0.0125974	0.812818
ebi-a-GCST90001637	CD4-CD8- Natural Killer T %T cell || id:ebi-a-GCST90001637	gen_samplesize_finngen_R9_O15_EXIST_HYPERT_COMPLIC.gz	Inverse variance weighted	5	0.0805319	0.0910775	-0.0979799	0.259044	1.08386	0.906667	1.29569	0.376581	5.5453	4	0.235776	-0.00848497	0.930572
ebi-a-GCST90001637	CD4-CD8- Natural Killer T %T cell || id:ebi-a-GCST90001637	gen_samplesize_finngen_R9_O15_EXIST_HYPERT_COMPLIC.gz	MR Egger	5	0.0995113	0.226383	-0.344199	0.543221	1.10463	0.708788	1.72154	0.689986	5.5288	3	0.136926	-0.00848497	0.930572
ebi-a-GCST90001613	CD4-CD8- T cell %leukocyte || id:ebi-a-GCST90001613	gen_samplesize_finngen_R9_O15_EXIST_HYPERT_COMPLIC.gz	Inverse variance weighted	4	0.0184269	0.119479	-0.215753	0.252606	1.0186	0.805935	1.28738	0.877431	3.30032	3	0.347598	0.0964106	0.288794
ebi-a-GCST90001613	CD4-CD8- T cell %leukocyte || id:ebi-a-GCST90001613	gen_samplesize_finngen_R9_O15_EXIST_HYPERT_COMPLIC.gz	MR Egger	4	-0.425088	0.330255	-1.07239	0.222211	0.653712	0.342191	1.24883	0.326897	1.25326	2	0.534388	0.0964106	0.288794
ebi-a-GCST90001599	CD4-CD8- T cell %T cell || id:ebi-a-GCST90001599	gen_samplesize_finngen_R9_O15_EXIST_HYPERT_COMPLIC.gz	Inverse variance weighted	3	-0.0374471	0.144271	-0.320218	0.245324	0.963245	0.725991	1.27804	0.795203	2.63754	2	0.267464	0.243706	0.351364
ebi-a-GCST90001599	CD4-CD8- T cell %T cell || id:ebi-a-GCST90001599	gen_samplesize_finngen_R9_O15_EXIST_HYPERT_COMPLIC.gz	MR Egger	3	-0.878358	0.532814	-1.92267	0.165958	0.415465	0.146215	1.18052	0.347123	5.63309e-05	1	0.994012	0.243706	0.351364
ebi-a-GCST90001598	CD4-CD8- T cell Absolute Count || id:ebi-a-GCST90001598	gen_samplesize_finngen_R9_O15_EXIST_HYPERT_COMPLIC.gz	Inverse variance weighted	2	0.153395	0.140069	-0.121141	0.42793	1.16579	0.885909	1.53408	0.273457	0.00658597	1	0.93532	NA	NA
ebi-a-GCST90001611	CD4+ CD8dim T cell %leukocyte || id:ebi-a-GCST90001611	gen_samplesize_finngen_R9_O15_EXIST_HYPERT_COMPLIC.gz	Inverse variance weighted	2	0.0139236	0.154635	-0.289162	0.317009	1.01402	0.748891	1.37302	0.928254	3.08489	1	0.0790227	NA	NA
ebi-a-GCST90001610	CD4+ CD8dim T cell %lymphocyte || id:ebi-a-GCST90001610	gen_samplesize_finngen_R9_O15_EXIST_HYPERT_COMPLIC.gz	Inverse variance weighted	3	0.048956	0.0919441	-0.131254	0.229166	1.05017	0.876995	1.25755	0.594411	3.4438	2	0.178726	0.17982	0.410878
ebi-a-GCST90001610	CD4+ CD8dim T cell %lymphocyte || id:ebi-a-GCST90001610	gen_samplesize_finngen_R9_O15_EXIST_HYPERT_COMPLIC.gz	MR Egger	3	-0.523105	0.437794	-1.38118	0.334971	0.592678	0.251282	1.3979	0.443627	1.24607	1	0.264305	0.17982	0.410878
ebi-a-GCST90001609	CD4+ CD8dim T cell Absolute Count || id:ebi-a-GCST90001609	gen_samplesize_finngen_R9_O15_EXIST_HYPERT_COMPLIC.gz	Inverse variance weighted	2	0.00671039	0.168533	-0.323615	0.337036	1.00673	0.723529	1.40079	0.968239	3.10498	1	0.0780534	NA	NA
ebi-a-GCST90001594	CD4+CD8+ T cell Absolute Count || id:ebi-a-GCST90001594	gen_samplesize_finngen_R9_O15_EXIST_HYPERT_COMPLIC.gz	Inverse variance weighted	2	-0.0404539	0.109034	-0.254161	0.173253	0.960353	0.775567	1.18917	0.710622	0.0182474	1	0.892546	NA	NA
ebi-a-GCST90001989	CD40 on CD14- CD16+ monocyte || id:ebi-a-GCST90001989	gen_samplesize_finngen_R9_O15_EXIST_HYPERT_COMPLIC.gz	Inverse variance weighted	8	0.0698008	0.0469066	-0.0221361	0.161738	1.07229	0.978107	1.17555	0.13673	3.95126	7	0.785374	-0.0579789	0.396638
ebi-a-GCST90001989	CD40 on CD14- CD16+ monocyte || id:ebi-a-GCST90001989	gen_samplesize_finngen_R9_O15_EXIST_HYPERT_COMPLIC.gz	MR Egger	8	0.202162	0.152434	-0.0966079	0.500933	1.22405	0.907912	1.65026	0.233011	3.11841	6	0.793845	-0.0579789	0.396638
ebi-a-GCST90001980	CD40 on CD14+ CD16- monocyte || id:ebi-a-GCST90001980	gen_samplesize_finngen_R9_O15_EXIST_HYPERT_COMPLIC.gz	Inverse variance weighted	3	0.0716853	0.0632726	-0.052329	0.1957	1.07432	0.949017	1.21616	0.257231	0.900911	2	0.637338	-0.00210266	0.980252
ebi-a-GCST90001980	CD40 on CD14+ CD16- monocyte || id:ebi-a-GCST90001980	gen_samplesize_finngen_R9_O15_EXIST_HYPERT_COMPLIC.gz	MR Egger	3	0.0770677	0.184639	-0.284825	0.43896	1.08012	0.752146	1.55109	0.748272	0.899948	1	0.342796	-0.00210266	0.980252
ebi-a-GCST90001981	CD40 on CD14+ CD16+ monocyte || id:ebi-a-GCST90001981	gen_samplesize_finngen_R9_O15_EXIST_HYPERT_COMPLIC.gz	Inverse variance weighted	4	0.0286299	0.0536343	-0.0764933	0.133753	1.02904	0.926359	1.14311	0.593481	2.74355	3	0.432877	-0.0464908	0.428502
ebi-a-GCST90001981	CD40 on CD14+ CD16+ monocyte || id:ebi-a-GCST90001981	gen_samplesize_finngen_R9_O15_EXIST_HYPERT_COMPLIC.gz	MR Egger	4	0.156934	0.140879	-0.119188	0.433056	1.16992	0.88764	1.54196	0.381219	1.7735	2	0.411992	-0.0464908	0.428502
ebi-a-GCST90001985	CD40 on monocytes || id:ebi-a-GCST90001985	gen_samplesize_finngen_R9_O15_EXIST_HYPERT_COMPLIC.gz	Inverse variance weighted	4	0.0560825	0.0711523	-0.083376	0.195541	1.05768	0.920005	1.21597	0.430578	5.2016	3	0.157616	-0.0753394	0.208642
ebi-a-GCST90001985	CD40 on monocytes || id:ebi-a-GCST90001985	gen_samplesize_finngen_R9_O15_EXIST_HYPERT_COMPLIC.gz	MR Egger	4	0.243567	0.115797	0.0166048	0.470529	1.27579	1.01674	1.60084	0.170132	1.85046	2	0.39644	-0.0753394	0.208642
ebi-a-GCST90001910	CD45 on B cell || id:ebi-a-GCST90001910	gen_samplesize_finngen_R9_O15_EXIST_HYPERT_COMPLIC.gz	Inverse variance weighted	2	-0.225731	0.256577	-0.728623	0.277161	0.797933	0.482573	1.31938	0.37898	2.35624	1	0.124782	NA	NA
ebi-a-GCST90002045	CD45 on CD33- HLA DR- || id:ebi-a-GCST90002045	gen_samplesize_finngen_R9_O15_EXIST_HYPERT_COMPLIC.gz	Inverse variance weighted	2	0.0442632	0.187936	-0.324091	0.412617	1.04526	0.723184	1.51077	0.813803	3.9158	1	0.0478341	NA	NA
ebi-a-GCST90002046	CD45 on CD33- HLA DR+ || id:ebi-a-GCST90002046	gen_samplesize_finngen_R9_O15_EXIST_HYPERT_COMPLIC.gz	Inverse variance weighted	2	0.0458001	0.0744381	-0.100099	0.191699	1.04687	0.904748	1.21131	0.538371	0.471441	1	0.492325	NA	NA
ebi-a-GCST90001917	CD45 on CD8+ T cell || id:ebi-a-GCST90001917	gen_samplesize_finngen_R9_O15_EXIST_HYPERT_COMPLIC.gz	Inverse variance weighted	2	-0.0484025	0.0671835	-0.180082	0.0832772	0.95275	0.835202	1.08684	0.471247	0.408748	1	0.522606	NA	NA
ebi-a-GCST90001920	CD45 on HLA DR+ CD4+ T cell || id:ebi-a-GCST90001920	gen_samplesize_finngen_R9_O15_EXIST_HYPERT_COMPLIC.gz	Inverse variance weighted	2	-0.250499	0.142338	-0.529482	0.0284835	0.778412	0.58891	1.02889	0.0784266	0.0741278	1	0.785419	NA	NA
ebi-a-GCST90002052	CD45 on Immature Myeloid-Derived Suppressor Cells || id:ebi-a-GCST90002052	gen_samplesize_finngen_R9_O15_EXIST_HYPERT_COMPLIC.gz	Inverse variance weighted	2	-0.00592318	0.0539754	-0.111715	0.0998686	0.994094	0.894299	1.10503	0.912617	0.988841	1	0.320026	NA	NA
ebi-a-GCST90001911	CD45 on Natural Killer || id:ebi-a-GCST90001911	gen_samplesize_finngen_R9_O15_EXIST_HYPERT_COMPLIC.gz	Inverse variance weighted	2	0.246565	0.135445	-0.0189071	0.512036	1.27962	0.981271	1.66869	0.068697	0.0862751	1	0.768967	NA	NA
ebi-a-GCST90002098	CD45RA on naive CD4+ T cell || id:ebi-a-GCST90002098	gen_samplesize_finngen_R9_O15_EXIST_HYPERT_COMPLIC.gz	Inverse variance weighted	10	0.0202073	0.0321732	-0.0428523	0.0832669	1.02041	0.958053	1.08683	0.529953	7.32603	9	0.603215	0.0602802	0.128072
ebi-a-GCST90002098	CD45RA on naive CD4+ T cell || id:ebi-a-GCST90002098	gen_samplesize_finngen_R9_O15_EXIST_HYPERT_COMPLIC.gz	MR Egger	10	-0.0329751	0.0449098	-0.120998	0.0550481	0.967563	0.886035	1.05659	0.483758	4.44516	8	0.814894	0.0602802	0.128072
ebi-a-GCST90002100	CD45RA on naive CD8+ T cell || id:ebi-a-GCST90002100	gen_samplesize_finngen_R9_O15_EXIST_HYPERT_COMPLIC.gz	Inverse variance weighted	2	-0.00681925	0.108468	-0.219416	0.205777	0.993204	0.802988	1.22848	0.949871	1.0548	1	0.304405	NA	NA
ebi-a-GCST90002102	CD45RA on resting CD4 regulatory T cell || id:ebi-a-GCST90002102	gen_samplesize_finngen_R9_O15_EXIST_HYPERT_COMPLIC.gz	Inverse variance weighted	6	-0.0581275	0.0300445	-0.117015	0.000759827	0.94353	0.889572	1.00076	0.0530259	0.58378	5	0.988734	0.015387	0.659889
ebi-a-GCST90002102	CD45RA on resting CD4 regulatory T cell || id:ebi-a-GCST90002102	gen_samplesize_finngen_R9_O15_EXIST_HYPERT_COMPLIC.gz	MR Egger	6	-0.0730567	0.0435042	-0.158325	0.0122116	0.929548	0.853572	1.01229	0.168393	0.358633	4	0.985721	0.015387	0.659889
ebi-a-GCST90001696	CD45RA- CD28- CD8+ T cell %CD8+ T cell || id:ebi-a-GCST90001696	gen_samplesize_finngen_R9_O15_EXIST_HYPERT_COMPLIC.gz	Inverse variance weighted	10	0.0009113	0.00159033	-0.00220575	0.00402835	1.00091	0.997797	1.00404	0.566628	6.83743	9	0.654041	0.00488064	0.783799
ebi-a-GCST90001696	CD45RA- CD28- CD8+ T cell %CD8+ T cell || id:ebi-a-GCST90001696	gen_samplesize_finngen_R9_O15_EXIST_HYPERT_COMPLIC.gz	MR Egger	10	0.000648225	0.00184084	-0.00295982	0.00425627	1.00065	0.997045	1.00427	0.733833	6.75691	8	0.563073	0.00488064	0.783799
ebi-a-GCST90001697	CD45RA- CD28- CD8+ T cell %T cell || id:ebi-a-GCST90001697	gen_samplesize_finngen_R9_O15_EXIST_HYPERT_COMPLIC.gz	Inverse variance weighted	41	0.000437678	0.000709072	-0.000952102	0.00182746	1.00044	0.999048	1.00183	0.537066	28.7018	40	0.908253	-0.0066123	0.736316
ebi-a-GCST90001697	CD45RA- CD28- CD8+ T cell %T cell || id:ebi-a-GCST90001697	gen_samplesize_finngen_R9_O15_EXIST_HYPERT_COMPLIC.gz	MR Egger	41	0.00065993	0.000965518	-0.00123249	0.00255235	1.00066	0.998768	1.00256	0.498333	28.5868	39	0.890043	-0.0066123	0.736316
ebi-a-GCST90001695	CD45RA- CD28- CD8+ T cell Absolute Count || id:ebi-a-GCST90001695	gen_samplesize_finngen_R9_O15_EXIST_HYPERT_COMPLIC.gz	Inverse variance weighted	141	-8.31647e-07	1.80044e-05	-3.61203e-05	3.4457e-05	0.999999	0.999964	1.00003	0.963158	162.114	140	0.0972966	0.00327354	0.792798
ebi-a-GCST90001695	CD45RA- CD28- CD8+ T cell Absolute Count || id:ebi-a-GCST90001695	gen_samplesize_finngen_R9_O15_EXIST_HYPERT_COMPLIC.gz	MR Egger	141	-5.64558e-06	2.57078e-05	-5.60329e-05	4.47417e-05	0.999994	0.999944	1.00004	0.8265	162.033	139	0.0883119	0.00327354	0.792798
ebi-a-GCST90001535	CD45RA- CD4+ T cell %CD4+ T cell || id:ebi-a-GCST90001535	gen_samplesize_finngen_R9_O15_EXIST_HYPERT_COMPLIC.gz	Inverse variance weighted	4	0.074108	0.04561	-0.0152876	0.163504	1.07692	0.984829	1.17763	0.104201	1.73231	3	0.629775	-0.0170693	0.637371
ebi-a-GCST90001535	CD45RA- CD4+ T cell %CD4+ T cell || id:ebi-a-GCST90001535	gen_samplesize_finngen_R9_O15_EXIST_HYPERT_COMPLIC.gz	MR Egger	4	0.0952601	0.0596469	-0.0216478	0.212168	1.09994	0.978585	1.23636	0.251335	1.42949	2	0.489317	-0.0170693	0.637371
ebi-a-GCST90001536	CD45RA- CD4+ T cell %T cell || id:ebi-a-GCST90001536	gen_samplesize_finngen_R9_O15_EXIST_HYPERT_COMPLIC.gz	Inverse variance weighted	2	-0.000526654	0.100602	-0.197706	0.196653	0.999473	0.820611	1.21732	0.995823	0.88546	1	0.34671	NA	NA
ebi-a-GCST90001700	CD45RA+ CD28- CD8+ T cell %T cell || id:ebi-a-GCST90001700	gen_samplesize_finngen_R9_O15_EXIST_HYPERT_COMPLIC.gz	MR Egger	64	0.000511837	0.000884828	-0.00122243	0.0022461	1.00051	0.998778	1.00225	0.56505	91.5525	62	0.00868774	0.0049242	0.867521
ebi-a-GCST90001698	CD45RA+ CD28- CD8+ T cell Absolute Count || id:ebi-a-GCST90001698	gen_samplesize_finngen_R9_O15_EXIST_HYPERT_COMPLIC.gz	Inverse variance weighted	422	3.22188e-06	8.78063e-06	-1.39882e-05	2.04319e-05	1	0.999986	1.00002	0.713671	445.13	421	0.200715	0.00617132	0.408314
ebi-a-GCST90001698	CD45RA+ CD28- CD8+ T cell Absolute Count || id:ebi-a-GCST90001698	gen_samplesize_finngen_R9_O15_EXIST_HYPERT_COMPLIC.gz	MR Egger	422	-4.05779e-06	1.24303e-05	-2.84211e-05	2.03055e-05	0.999996	0.999972	1.00002	0.744251	444.405	420	0.197892	0.00617132	0.408314
ebi-a-GCST90001561	CD45RA+ CD8+ T cell %CD8+ T cell || id:ebi-a-GCST90001561	gen_samplesize_finngen_R9_O15_EXIST_HYPERT_COMPLIC.gz	Inverse variance weighted	4	0.00260977	0.0223103	-0.0411185	0.046338	1.00261	0.959715	1.04743	0.906879	0.728897	3	0.866387	0.031435	0.580276
ebi-a-GCST90001561	CD45RA+ CD8+ T cell %CD8+ T cell || id:ebi-a-GCST90001561	gen_samplesize_finngen_R9_O15_EXIST_HYPERT_COMPLIC.gz	MR Egger	4	-0.0112308	0.0307515	-0.0715038	0.0490423	0.988832	0.930993	1.05026	0.749961	0.301218	2	0.860184	0.031435	0.580276
ebi-a-GCST90001562	CD45RA+ CD8+ T cell %T cell || id:ebi-a-GCST90001562	gen_samplesize_finngen_R9_O15_EXIST_HYPERT_COMPLIC.gz	Inverse variance weighted	3	0.170339	0.175267	-0.173183	0.513862	1.18571	0.840984	1.67173	0.331107	5.04243	2	0.0803619	0.0849325	0.267446
ebi-a-GCST90001562	CD45RA+ CD8+ T cell %T cell || id:ebi-a-GCST90001562	gen_samplesize_finngen_R9_O15_EXIST_HYPERT_COMPLIC.gz	MR Egger	3	-0.106466	0.165749	-0.431334	0.218402	0.899006	0.649642	1.24409	0.636512	0.0308411	1	0.860595	0.0849325	0.267446
ebi-a-GCST90001560	CD45RA+ CD8+ T cell Absolute Count || id:ebi-a-GCST90001560	gen_samplesize_finngen_R9_O15_EXIST_HYPERT_COMPLIC.gz	Inverse variance weighted	3	0.181471	0.13463	-0.0824049	0.445346	1.19898	0.920899	1.56103	0.177685	0.14569	2	0.929745	0.107468	0.805302
ebi-a-GCST90001560	CD45RA+ CD8+ T cell Absolute Count || id:ebi-a-GCST90001560	gen_samplesize_finngen_R9_O15_EXIST_HYPERT_COMPLIC.gz	MR Egger	3	-0.415593	1.89581	-4.13138	3.30019	0.659949	0.0160607	27.1179	0.862616	0.0460005	1	0.830175	0.107468	0.805302
ebi-a-GCST90002099	CD4RA on Terminally Differentiated CD4+ T cell || id:ebi-a-GCST90002099	gen_samplesize_finngen_R9_O15_EXIST_HYPERT_COMPLIC.gz	Inverse variance weighted	3	-0.0657651	0.0430831	-0.150208	0.0186777	0.936351	0.860529	1.01885	0.126893	1.88588	2	0.389481	0.0517123	0.4093
ebi-a-GCST90002099	CD4RA on Terminally Differentiated CD4+ T cell || id:ebi-a-GCST90002099	gen_samplesize_finngen_R9_O15_EXIST_HYPERT_COMPLIC.gz	MR Egger	3	-0.125667	0.062207	-0.247593	-0.00374118	0.881909	0.780678	0.996266	0.292623	0.103845	1	0.747263	0.0517123	0.4093
ebi-a-GCST90001833	CD62L on CD62L+ Dendritic Cell || id:ebi-a-GCST90001833	gen_samplesize_finngen_R9_O15_EXIST_HYPERT_COMPLIC.gz	Inverse variance weighted	2	0.0305412	0.12486	-0.214185	0.275267	1.03101	0.807199	1.31688	0.806764	0.241229	1	0.62332	NA	NA
ebi-a-GCST90001832	CD62L on CD62L+ plasmacytoid Dendritic Cell || id:ebi-a-GCST90001832	gen_samplesize_finngen_R9_O15_EXIST_HYPERT_COMPLIC.gz	Inverse variance weighted	3	0.129536	0.0820724	-0.0313262	0.290398	1.1383	0.969159	1.33696	0.114494	0.372954	2	0.829878	-0.0226387	0.825731
ebi-a-GCST90001832	CD62L on CD62L+ plasmacytoid Dendritic Cell || id:ebi-a-GCST90001832	gen_samplesize_finngen_R9_O15_EXIST_HYPERT_COMPLIC.gz	MR Egger	3	0.220173	0.333064	-0.432632	0.872978	1.24629	0.648799	2.39403	0.628146	0.29411	1	0.587599	-0.0226387	0.825731
ebi-a-GCST90001834	CD62L on monocyte || id:ebi-a-GCST90001834	gen_samplesize_finngen_R9_O15_EXIST_HYPERT_COMPLIC.gz	Inverse variance weighted	2	-0.0902088	0.0703039	-0.228004	0.0475869	0.91374	0.796121	1.04874	0.199448	0.00133299	1	0.970876	NA	NA
ebi-a-GCST90001473	CD62L- CD86+ myeloid Dendritic Cell %Dendritic Cell || id:ebi-a-GCST90001473	gen_samplesize_finngen_R9_O15_EXIST_HYPERT_COMPLIC.gz	Inverse variance weighted	5	-0.0313004	0.0468864	-0.123198	0.060597	0.969184	0.884089	1.06247	0.504402	1.29727	4	0.861839	0.0650897	0.442225
ebi-a-GCST90001473	CD62L- CD86+ myeloid Dendritic Cell %Dendritic Cell || id:ebi-a-GCST90001473	gen_samplesize_finngen_R9_O15_EXIST_HYPERT_COMPLIC.gz	MR Egger	5	-0.119059	0.109883	-0.33443	0.0963122	0.887756	0.715746	1.1011	0.357894	0.51744	3	0.915044	0.0650897	0.442225
ebi-a-GCST90001472	CD62L- CD86+ myeloid Dendritic Cell Absolute Count || id:ebi-a-GCST90001472	gen_samplesize_finngen_R9_O15_EXIST_HYPERT_COMPLIC.gz	Inverse variance weighted	4	-0.0325573	0.0473457	-0.125355	0.0602404	0.967967	0.882184	1.06209	0.491673	1.23023	3	0.745762	0.067318	0.466947
ebi-a-GCST90001472	CD62L- CD86+ myeloid Dendritic Cell Absolute Count || id:ebi-a-GCST90001472	gen_samplesize_finngen_R9_O15_EXIST_HYPERT_COMPLIC.gz	MR Egger	4	-0.123986	0.113011	-0.345487	0.0975147	0.883392	0.707876	1.10243	0.387043	0.436369	2	0.803977	0.067318	0.466947
ebi-a-GCST90001463	CD62L- Dendritic Cell %Dendritic Cell || id:ebi-a-GCST90001463	gen_samplesize_finngen_R9_O15_EXIST_HYPERT_COMPLIC.gz	Inverse variance weighted	4	-0.0768275	0.0558411	-0.186276	0.032621	0.92605	0.830044	1.03316	0.168876	0.743327	3	0.862969	-0.0102305	0.809459
ebi-a-GCST90001463	CD62L- Dendritic Cell %Dendritic Cell || id:ebi-a-GCST90001463	gen_samplesize_finngen_R9_O15_EXIST_HYPERT_COMPLIC.gz	MR Egger	4	-0.0555225	0.0956157	-0.242929	0.131884	0.945991	0.784327	1.14098	0.620168	0.667979	2	0.716061	-0.0102305	0.809459
ebi-a-GCST90001462	CD62L- Dendritic Cell Absolute Count || id:ebi-a-GCST90001462	gen_samplesize_finngen_R9_O15_EXIST_HYPERT_COMPLIC.gz	Inverse variance weighted	4	-0.0377919	0.056972	-0.149457	0.0738732	0.962913	0.861175	1.07667	0.507112	1.26307	3	0.73792	0.0738034	0.456809
ebi-a-GCST90001462	CD62L- Dendritic Cell Absolute Count || id:ebi-a-GCST90001462	gen_samplesize_finngen_R9_O15_EXIST_HYPERT_COMPLIC.gz	MR Egger	4	-0.159974	0.145187	-0.444541	0.124592	0.852166	0.641119	1.13269	0.385397	0.425966	2	0.80817	0.0738034	0.456809
ebi-a-GCST90001451	CD62L- monocyte %monocyte || id:ebi-a-GCST90001451	gen_samplesize_finngen_R9_O15_EXIST_HYPERT_COMPLIC.gz	Inverse variance weighted	3	0.208197	0.0864051	0.0388432	0.377551	1.23146	1.03961	1.45871	0.0159723	1.43126	2	0.488884	0.102688	0.673892
ebi-a-GCST90001451	CD62L- monocyte %monocyte || id:ebi-a-GCST90001451	gen_samplesize_finngen_R9_O15_EXIST_HYPERT_COMPLIC.gz	MR Egger	3	-0.0910723	0.539783	-1.14905	0.966902	0.912952	0.316939	2.62978	0.893591	1.08742	1	0.297044	0.102688	0.673892
ebi-a-GCST90001450	CD62L- monocyte Absolute Count || id:ebi-a-GCST90001450	gen_samplesize_finngen_R9_O15_EXIST_HYPERT_COMPLIC.gz	Inverse variance weighted	2	0.0511768	0.175033	-0.291889	0.394242	1.05251	0.746852	1.48326	0.769994	2.15883	1	0.141752	NA	NA
ebi-a-GCST90001469	CD62L- myeloid Dendritic Cell %Dendritic Cell || id:ebi-a-GCST90001469	gen_samplesize_finngen_R9_O15_EXIST_HYPERT_COMPLIC.gz	Inverse variance weighted	5	-0.0365563	0.0523541	-0.13917	0.0660578	0.964104	0.87008	1.06829	0.48502	1.31066	4	0.859565	0.0625076	0.471598
ebi-a-GCST90001469	CD62L- myeloid Dendritic Cell %Dendritic Cell || id:ebi-a-GCST90001469	gen_samplesize_finngen_R9_O15_EXIST_HYPERT_COMPLIC.gz	MR Egger	5	-0.132283	0.127756	-0.382685	0.118119	0.876093	0.682028	1.12538	0.376609	0.635907	3	0.888165	0.0625076	0.471598
ebi-a-GCST90001468	CD62L- myeloid Dendritic Cell Absolute Count || id:ebi-a-GCST90001468	gen_samplesize_finngen_R9_O15_EXIST_HYPERT_COMPLIC.gz	Inverse variance weighted	6	-0.0337057	0.0522446	-0.136105	0.0686937	0.966856	0.872751	1.07111	0.518829	1.44441	5	0.919394	0.0625076	0.465524
ebi-a-GCST90001468	CD62L- myeloid Dendritic Cell Absolute Count || id:ebi-a-GCST90001468	gen_samplesize_finngen_R9_O15_EXIST_HYPERT_COMPLIC.gz	MR Egger	6	-0.130354	0.130823	-0.386767	0.126059	0.877785	0.679249	1.13435	0.375443	0.795067	4	0.939108	0.0625076	0.465524
ebi-a-GCST90001471	CD62L- plasmacytoid Dendritic Cell %Dendritic Cell || id:ebi-a-GCST90001471	gen_samplesize_finngen_R9_O15_EXIST_HYPERT_COMPLIC.gz	Inverse variance weighted	2	0.0699052	0.0933316	-0.113025	0.252835	1.07241	0.893129	1.28767	0.453858	0.333002	1	0.563897	NA	NA
ebi-a-GCST90002001	CD64 on CD14- CD16- || id:ebi-a-GCST90002001	gen_samplesize_finngen_R9_O15_EXIST_HYPERT_COMPLIC.gz	Inverse variance weighted	3	0.277977	0.149405	-0.0148563	0.57081	1.32046	0.985254	1.7697	0.0628058	4.73965	2	0.0934973	-0.0571853	0.710806
ebi-a-GCST90002001	CD64 on CD14- CD16- || id:ebi-a-GCST90002001	gen_samplesize_finngen_R9_O15_EXIST_HYPERT_COMPLIC.gz	MR Egger	3	0.499946	0.492609	-0.465568	1.46546	1.64863	0.627778	4.32953	0.495294	3.82704	1	0.0504319	-0.0571853	0.710806
ebi-a-GCST90001990	CD64 on CD14- CD16+ monocyte || id:ebi-a-GCST90001990	gen_samplesize_finngen_R9_O15_EXIST_HYPERT_COMPLIC.gz	Inverse variance weighted	2	-0.129235	0.156431	-0.43584	0.17737	0.878768	0.646721	1.19407	0.408722	0.0425587	1	0.836559	NA	NA
ebi-a-GCST90001987	CD64 on CD14+ CD16- monocyte || id:ebi-a-GCST90001987	gen_samplesize_finngen_R9_O15_EXIST_HYPERT_COMPLIC.gz	Inverse variance weighted	8	-0.0282099	0.0350546	-0.096917	0.0404972	0.972184	0.907631	1.04133	0.42097	6.95575	7	0.433501	0.0862635	0.236313
ebi-a-GCST90001987	CD64 on CD14+ CD16- monocyte || id:ebi-a-GCST90001987	gen_samplesize_finngen_R9_O15_EXIST_HYPERT_COMPLIC.gz	MR Egger	8	-0.177515	0.118772	-0.410308	0.0552772	0.837348	0.663446	1.05683	0.185643	5.22471	6	0.515332	0.0862635	0.236313
ebi-a-GCST90002006	CD64 on monocyte || id:ebi-a-GCST90002006	gen_samplesize_finngen_R9_O15_EXIST_HYPERT_COMPLIC.gz	Inverse variance weighted	8	-0.0303108	0.0376714	-0.104147	0.0435252	0.970144	0.901093	1.04449	0.421045	6.95596	7	0.43348	0.0738724	0.272278
ebi-a-GCST90002006	CD64 on monocyte || id:ebi-a-GCST90002006	gen_samplesize_finngen_R9_O15_EXIST_HYPERT_COMPLIC.gz	MR Egger	8	-0.166723	0.118987	-0.399938	0.0664927	0.846434	0.670362	1.06875	0.210706	5.49522	6	0.482035	0.0738724	0.272278
ebi-a-GCST90002120	CD8 on CD28- CD8+ T cell || id:ebi-a-GCST90002120	gen_samplesize_finngen_R9_O15_EXIST_HYPERT_COMPLIC.gz	Inverse variance weighted	2	0.098746	0.136017	-0.167848	0.36534	1.10379	0.845483	1.441	0.46785	0.106991	1	0.743596	NA	NA
ebi-a-GCST90002118	CD8 on CD28+ CD45RA- CD8+ T cell || id:ebi-a-GCST90002118	gen_samplesize_finngen_R9_O15_EXIST_HYPERT_COMPLIC.gz	Inverse variance weighted	2	0.0338186	0.102059	-0.166217	0.233854	1.0344	0.846863	1.26346	0.740369	0.00793805	1	0.929006	NA	NA
ebi-a-GCST90002119	CD8 on CD28+ CD45RA+ CD8+ T cell || id:ebi-a-GCST90002119	gen_samplesize_finngen_R9_O15_EXIST_HYPERT_COMPLIC.gz	Inverse variance weighted	8	0.00309707	0.0587496	-0.112052	0.118246	1.0031	0.893998	1.12552	0.957958	13.0577	7	0.0707147	0.0135781	0.781417
ebi-a-GCST90002119	CD8 on CD28+ CD45RA+ CD8+ T cell || id:ebi-a-GCST90002119	gen_samplesize_finngen_R9_O15_EXIST_HYPERT_COMPLIC.gz	MR Egger	8	-0.0377914	0.154338	-0.340295	0.264712	0.962914	0.711561	1.30306	0.814724	12.8769	6	0.0450323	0.0135781	0.781417
ebi-a-GCST90002121	CD8 on CD39+ CD8+ T cell || id:ebi-a-GCST90002121	gen_samplesize_finngen_R9_O15_EXIST_HYPERT_COMPLIC.gz	Inverse variance weighted	5	0.0187945	0.0834397	-0.144747	0.182336	1.01897	0.865241	1.20002	0.821787	2.41622	4	0.659699	0.064395	0.500128
ebi-a-GCST90002121	CD8 on CD39+ CD8+ T cell || id:ebi-a-GCST90002121	gen_samplesize_finngen_R9_O15_EXIST_HYPERT_COMPLIC.gz	MR Egger	5	-0.221942	0.325704	-0.860322	0.416438	0.800962	0.423026	1.51655	0.544494	1.83154	3	0.608096	0.064395	0.500128
ebi-a-GCST90002058	CD8 on CD8+ T cell || id:ebi-a-GCST90002058	gen_samplesize_finngen_R9_O15_EXIST_HYPERT_COMPLIC.gz	Inverse variance weighted	2	-0.0691385	0.0894244	-0.24441	0.106133	0.933197	0.783166	1.11197	0.439433	0.723157	1	0.39511	NA	NA
ebi-a-GCST90002054	CD8 on Central Memory CD8+ T cell || id:ebi-a-GCST90002054	gen_samplesize_finngen_R9_O15_EXIST_HYPERT_COMPLIC.gz	Inverse variance weighted	3	-0.0452021	0.0912397	-0.224032	0.133628	0.955804	0.79929	1.14297	0.620302	0.584541	2	0.746567	-0.0172911	0.884086
ebi-a-GCST90002054	CD8 on Central Memory CD8+ T cell || id:ebi-a-GCST90002054	gen_samplesize_finngen_R9_O15_EXIST_HYPERT_COMPLIC.gz	MR Egger	3	0.0114661	0.321024	-0.61774	0.640672	1.01153	0.539161	1.89776	0.977271	0.550642	1	0.458056	-0.0172911	0.884086
ebi-a-GCST90002056	CD8 on Effector Memory CD8+ T cell || id:ebi-a-GCST90002056	gen_samplesize_finngen_R9_O15_EXIST_HYPERT_COMPLIC.gz	Inverse variance weighted	4	0.0557676	0.0675388	-0.0766085	0.188144	1.05735	0.926252	1.20701	0.408968	0.476546	3	0.924013	-0.00850986	0.952904
ebi-a-GCST90002056	CD8 on Effector Memory CD8+ T cell || id:ebi-a-GCST90002056	gen_samplesize_finngen_R9_O15_EXIST_HYPERT_COMPLIC.gz	MR Egger	4	0.0794083	0.360925	-0.628004	0.786821	1.08265	0.533656	2.1964	0.846276	0.4721	2	0.789741	-0.00850986	0.952904
ebi-a-GCST90002060	CD8 on HLA DR+ CD8+ T cell || id:ebi-a-GCST90002060	gen_samplesize_finngen_R9_O15_EXIST_HYPERT_COMPLIC.gz	Inverse variance weighted	2	0.199606	0.265307	-0.320395	0.719608	1.22092	0.725862	2.05363	0.451835	4.3021	1	0.0380653	NA	NA
ebi-a-GCST90002055	CD8 on naive CD8+ T cell || id:ebi-a-GCST90002055	gen_samplesize_finngen_R9_O15_EXIST_HYPERT_COMPLIC.gz	Inverse variance weighted	2	-0.0487788	0.0779757	-0.201611	0.104054	0.952392	0.817413	1.10966	0.531601	0.403246	1	0.525418	NA	NA
ebi-a-GCST90002059	CD8 on Natural Killer T || id:ebi-a-GCST90002059	gen_samplesize_finngen_R9_O15_EXIST_HYPERT_COMPLIC.gz	Inverse variance weighted	2	0.116842	0.287176	-0.446024	0.679707	1.12394	0.640168	1.9733	0.684108	5.08829	1	0.0240879	NA	NA
ebi-a-GCST90002057	CD8 on Terminally Differentiated CD8+ T cell || id:ebi-a-GCST90002057	gen_samplesize_finngen_R9_O15_EXIST_HYPERT_COMPLIC.gz	Inverse variance weighted	2	0.149511	0.157917	-0.160007	0.459029	1.16127	0.852138	1.58254	0.343756	3.96607	1	0.0464261	NA	NA
ebi-a-GCST90001614	CD8+ and CD8dim T cell %leukocyte || id:ebi-a-GCST90001614	gen_samplesize_finngen_R9_O15_EXIST_HYPERT_COMPLIC.gz	Inverse variance weighted	2	-0.0301337	0.223311	-0.467824	0.407556	0.970316	0.626364	1.50314	0.892659	1.51087	1	0.219007	NA	NA
ebi-a-GCST90001630	CD8+ Natural Killer T Absolute Count || id:ebi-a-GCST90001630	gen_samplesize_finngen_R9_O15_EXIST_HYPERT_COMPLIC.gz	Inverse variance weighted	2	0.0678062	0.385026	-0.686846	0.822458	1.07016	0.503161	2.27609	0.860209	5.30092	1	0.0213142	NA	NA
ebi-a-GCST90002036	CD80 on CD62L+ myeloid Dendritic Cell || id:ebi-a-GCST90002036	gen_samplesize_finngen_R9_O15_EXIST_HYPERT_COMPLIC.gz	Inverse variance weighted	3	0.05708	0.128759	-0.195288	0.309448	1.05874	0.822597	1.36267	0.657543	3.84142	2	0.146503	0.140068	0.316508
ebi-a-GCST90002036	CD80 on CD62L+ myeloid Dendritic Cell || id:ebi-a-GCST90002036	gen_samplesize_finngen_R9_O15_EXIST_HYPERT_COMPLIC.gz	MR Egger	3	-0.335091	0.232202	-0.790206	0.120024	0.715273	0.453751	1.12752	0.385778	0.445259	1	0.504595	0.140068	0.316508
ebi-a-GCST90002038	CD80 on CD62L+ plasmacytoid Dendritic Cell || id:ebi-a-GCST90002038	gen_samplesize_finngen_R9_O15_EXIST_HYPERT_COMPLIC.gz	Inverse variance weighted	2	0.0751181	0.105286	-0.131242	0.281478	1.07801	0.877006	1.32509	0.475555	0.333874	1	0.563387	NA	NA
ebi-a-GCST90002040	CD80 on granulocyte || id:ebi-a-GCST90002040	gen_samplesize_finngen_R9_O15_EXIST_HYPERT_COMPLIC.gz	Inverse variance weighted	3	-0.0338848	0.111611	-0.252642	0.184873	0.966683	0.776746	1.20307	0.761434	0.378019	2	0.827779	0.0612919	0.65025
ebi-a-GCST90002040	CD80 on granulocyte || id:ebi-a-GCST90002040	gen_samplesize_finngen_R9_O15_EXIST_HYPERT_COMPLIC.gz	MR Egger	3	-0.283872	0.423283	-1.11351	0.545762	0.752863	0.328405	1.72592	0.623916	0.00315643	1	0.955197	0.0612919	0.65025
ebi-a-GCST90002039	CD80 on monocyte || id:ebi-a-GCST90002039	gen_samplesize_finngen_R9_O15_EXIST_HYPERT_COMPLIC.gz	Inverse variance weighted	6	-0.0362278	0.0488533	-0.13198	0.0595246	0.964421	0.876358	1.06133	0.458352	4.63696	5	0.46177	-0.0283514	0.504428
ebi-a-GCST90002039	CD80 on monocyte || id:ebi-a-GCST90002039	gen_samplesize_finngen_R9_O15_EXIST_HYPERT_COMPLIC.gz	MR Egger	6	0.00982837	0.0799489	-0.146871	0.166528	1.00988	0.863405	1.1812	0.908089	4.08842	4	0.394172	-0.0283514	0.504428
ebi-a-GCST90002035	CD80 on myeloid Dendritic Cell || id:ebi-a-GCST90002035	gen_samplesize_finngen_R9_O15_EXIST_HYPERT_COMPLIC.gz	Inverse variance weighted	4	-0.0165433	0.11027	-0.232672	0.199585	0.983593	0.792414	1.2209	0.880744	5.31966	3	0.149832	0.126742	0.219893
ebi-a-GCST90002035	CD80 on myeloid Dendritic Cell || id:ebi-a-GCST90002035	gen_samplesize_finngen_R9_O15_EXIST_HYPERT_COMPLIC.gz	MR Egger	4	-0.398106	0.232296	-0.853407	0.0571944	0.671591	0.425961	1.05886	0.228702	2.08229	2	0.35305	0.126742	0.219893
ebi-a-GCST90002037	CD80 on plasmacytoid Dendritic Cell || id:ebi-a-GCST90002037	gen_samplesize_finngen_R9_O15_EXIST_HYPERT_COMPLIC.gz	Inverse variance weighted	2	0.0741895	0.104388	-0.130412	0.278791	1.07701	0.877734	1.32153	0.477266	0.337809	1	0.561096	NA	NA
ebi-a-GCST90001906	CD86 on granulocyte || id:ebi-a-GCST90001906	gen_samplesize_finngen_R9_O15_EXIST_HYPERT_COMPLIC.gz	Inverse variance weighted	2	-0.0113491	0.237722	-0.477285	0.454587	0.988715	0.620466	1.57552	0.961923	0.748996	1	0.386794	NA	NA
ebi-a-GCST90001465	CD86+ myeloid Dendritic Cell %Dendritic Cell || id:ebi-a-GCST90001465	gen_samplesize_finngen_R9_O15_EXIST_HYPERT_COMPLIC.gz	Inverse variance weighted	4	-0.038397	0.0544522	-0.145123	0.0683292	0.962331	0.864916	1.07072	0.480716	1.20586	3	0.7516	0.0633017	0.473798
ebi-a-GCST90001465	CD86+ myeloid Dendritic Cell %Dendritic Cell || id:ebi-a-GCST90001465	gen_samplesize_finngen_R9_O15_EXIST_HYPERT_COMPLIC.gz	MR Egger	4	-0.136313	0.124436	-0.380208	0.107582	0.872569	0.683719	1.11358	0.387627	0.440033	2	0.802505	0.0633017	0.473798
ebi-a-GCST90001464	CD86+ myeloid Dendritic Cell Absolute Count || id:ebi-a-GCST90001464	gen_samplesize_finngen_R9_O15_EXIST_HYPERT_COMPLIC.gz	Inverse variance weighted	4	-0.0372675	0.0539086	-0.142928	0.0683934	0.963418	0.866816	1.07079	0.489371	1.22519	3	0.74697	0.0670732	0.466312
ebi-a-GCST90001464	CD86+ myeloid Dendritic Cell Absolute Count || id:ebi-a-GCST90001464	gen_samplesize_finngen_R9_O15_EXIST_HYPERT_COMPLIC.gz	MR Egger	4	-0.140873	0.127995	-0.391743	0.109996	0.868599	0.675878	1.11627	0.385825	0.428678	2	0.807075	0.0670732	0.466312
ebi-a-GCST90001635	CD8dim Natural Killer T %lymphocyte || id:ebi-a-GCST90001635	gen_samplesize_finngen_R9_O15_EXIST_HYPERT_COMPLIC.gz	Inverse variance weighted	6	0.0249689	0.0944498	-0.160153	0.210091	1.02528	0.852014	1.23379	0.791502	7.99286	5	0.15663	-0.044498	0.327514
ebi-a-GCST90001635	CD8dim Natural Killer T %lymphocyte || id:ebi-a-GCST90001635	gen_samplesize_finngen_R9_O15_EXIST_HYPERT_COMPLIC.gz	MR Egger	6	0.155651	0.149191	-0.136764	0.448066	1.16842	0.872176	1.56528	0.355712	6.09899	4	0.191877	-0.044498	0.327514
ebi-a-GCST90001634	CD8dim Natural Killer T %T cell || id:ebi-a-GCST90001634	gen_samplesize_finngen_R9_O15_EXIST_HYPERT_COMPLIC.gz	Inverse variance weighted	5	0.0238946	0.10917	-0.190078	0.237867	1.02418	0.826895	1.26854	0.826747	7.95922	4	0.0930836	-0.0781843	0.215296
ebi-a-GCST90001634	CD8dim Natural Killer T %T cell || id:ebi-a-GCST90001634	gen_samplesize_finngen_R9_O15_EXIST_HYPERT_COMPLIC.gz	MR Egger	5	0.204093	0.148261	-0.0864993	0.494685	1.22641	0.917136	1.63998	0.262391	4.379	3	0.223341	-0.0781843	0.215296
ebi-a-GCST90001633	CD8dim Natural Killer T Absolute Count || id:ebi-a-GCST90001633	gen_samplesize_finngen_R9_O15_EXIST_HYPERT_COMPLIC.gz	Inverse variance weighted	5	0.0699109	0.0970496	-0.120306	0.260128	1.07241	0.886649	1.2971	0.471301	5.42433	4	0.246462	-0.0184797	0.774326
ebi-a-GCST90001633	CD8dim Natural Killer T Absolute Count || id:ebi-a-GCST90001633	gen_samplesize_finngen_R9_O15_EXIST_HYPERT_COMPLIC.gz	MR Egger	5	0.11706	0.186428	-0.248339	0.482459	1.12419	0.780095	1.62005	0.57461	5.25209	3	0.154242	-0.0184797	0.774326
ebi-a-GCST90001612	CD8dim T cell %leukocyte || id:ebi-a-GCST90001612	gen_samplesize_finngen_R9_O15_EXIST_HYPERT_COMPLIC.gz	Inverse variance weighted	2	-0.222134	0.163399	-0.542396	0.0981287	0.800808	0.581354	1.1031	0.174003	0.187631	1	0.664896	NA	NA
ebi-a-GCST90001597	CD8dim T cell %T cell || id:ebi-a-GCST90001597	gen_samplesize_finngen_R9_O15_EXIST_HYPERT_COMPLIC.gz	Inverse variance weighted	2	-0.211233	0.154362	-0.513782	0.0913166	0.809585	0.598229	1.09562	0.171179	0.163158	1	0.686265	NA	NA
ebi-a-GCST90001596	CD8dim T cell Absolute Count || id:ebi-a-GCST90001596	gen_samplesize_finngen_R9_O15_EXIST_HYPERT_COMPLIC.gz	Inverse variance weighted	3	-0.101922	0.15895	-0.413463	0.20962	0.9031	0.661356	1.23321	0.52138	2.31339	2	0.314524	0.0895641	0.37661
ebi-a-GCST90001596	CD8dim T cell Absolute Count || id:ebi-a-GCST90001596	gen_samplesize_finngen_R9_O15_EXIST_HYPERT_COMPLIC.gz	MR Egger	3	-0.453748	0.278772	-1.00014	0.0926464	0.635243	0.367827	1.09707	0.350729	0.097925	1	0.754334	0.0895641	0.37661
ebi-a-GCST90001994	CX3CR1 on CD14- CD16- || id:ebi-a-GCST90001994	gen_samplesize_finngen_R9_O15_EXIST_HYPERT_COMPLIC.gz	Inverse variance weighted	3	-0.0255048	0.0984376	-0.218443	0.167433	0.974818	0.80377	1.18227	0.795561	0.679123	2	0.712083	0.0367664	0.62523
ebi-a-GCST90001994	CX3CR1 on CD14- CD16- || id:ebi-a-GCST90001994	gen_samplesize_finngen_R9_O15_EXIST_HYPERT_COMPLIC.gz	MR Egger	3	-0.147024	0.206922	-0.552592	0.258544	0.863274	0.575456	1.29504	0.606725	0.233358	1	0.629045	0.0367664	0.62523
ebi-a-GCST90001997	CX3CR1 on CD14+ CD16- monocyte || id:ebi-a-GCST90001997	gen_samplesize_finngen_R9_O15_EXIST_HYPERT_COMPLIC.gz	Inverse variance weighted	3	-0.038798	0.0539434	-0.144527	0.0669311	0.961945	0.865431	1.06922	0.471996	1.64266	2	0.439845	0.0913165	0.539563
ebi-a-GCST90001997	CX3CR1 on CD14+ CD16- monocyte || id:ebi-a-GCST90001997	gen_samplesize_finngen_R9_O15_EXIST_HYPERT_COMPLIC.gz	MR Egger	3	-0.269258	0.26656	-0.791715	0.253199	0.763946	0.453067	1.28814	0.496794	0.863258	1	0.352829	0.0913165	0.539563
ebi-a-GCST90001996	CX3CR1 on CD14+ CD16+ monocyte || id:ebi-a-GCST90001996	gen_samplesize_finngen_R9_O15_EXIST_HYPERT_COMPLIC.gz	Inverse variance weighted	3	-0.0558732	0.0589216	-0.17136	0.0596131	0.945659	0.842519	1.06143	0.342995	1.23474	2	0.539362	0.0420106	0.57071
ebi-a-GCST90001996	CX3CR1 on CD14+ CD16+ monocyte || id:ebi-a-GCST90001996	gen_samplesize_finngen_R9_O15_EXIST_HYPERT_COMPLIC.gz	MR Egger	3	-0.164346	0.147945	-0.454318	0.125627	0.848449	0.634881	1.13386	0.466598	0.595821	1	0.440177	0.0420106	0.57071
ebi-a-GCST90001995	CX3CR1 on monocyte || id:ebi-a-GCST90001995	gen_samplesize_finngen_R9_O15_EXIST_HYPERT_COMPLIC.gz	Inverse variance weighted	3	-0.0423704	0.0593397	-0.158676	0.0739354	0.958515	0.853273	1.07674	0.475208	1.65012	2	0.438208	0.063183	0.625723
ebi-a-GCST90001995	CX3CR1 on monocyte || id:ebi-a-GCST90001995	gen_samplesize_finngen_R9_O15_EXIST_HYPERT_COMPLIC.gz	MR Egger	3	-0.216426	0.268726	-0.743128	0.310277	0.805393	0.475624	1.3638	0.568365	1.14253	1	0.285119	0.063183	0.625723
ebi-a-GCST90001461	Dendritic Cell Absolute Count || id:ebi-a-GCST90001461	gen_samplesize_finngen_R9_O15_EXIST_HYPERT_COMPLIC.gz	Inverse variance weighted	3	-0.0560417	0.0751495	-0.203335	0.0912514	0.9455	0.816005	1.09554	0.455827	0.334386	2	0.846036	0.0461775	0.676317
ebi-a-GCST90001461	Dendritic Cell Absolute Count || id:ebi-a-GCST90001461	gen_samplesize_finngen_R9_O15_EXIST_HYPERT_COMPLIC.gz	MR Egger	3	-0.149978	0.184547	-0.511689	0.211733	0.860727	0.599482	1.23582	0.565553	0.0237883	1	0.877425	0.0461775	0.676317
ebi-a-GCST90001570	Effector Memory CD4-CD8- T cell %CD4-CD8- T cell || id:ebi-a-GCST90001570	gen_samplesize_finngen_R9_O15_EXIST_HYPERT_COMPLIC.gz	Inverse variance weighted	4	0.00231937	0.0741577	-0.14303	0.147668	1.00232	0.866728	1.15913	0.975049	0.820206	3	0.844628	0.018888	0.864532
ebi-a-GCST90001570	Effector Memory CD4-CD8- T cell %CD4-CD8- T cell || id:ebi-a-GCST90001570	gen_samplesize_finngen_R9_O15_EXIST_HYPERT_COMPLIC.gz	MR Egger	4	-0.0221556	0.146699	-0.309686	0.265375	0.978088	0.733677	1.30392	0.893812	0.782817	2	0.676104	0.018888	0.864532
ebi-a-GCST90001571	Effector Memory CD4-CD8- T cell %T cell || id:ebi-a-GCST90001571	gen_samplesize_finngen_R9_O15_EXIST_HYPERT_COMPLIC.gz	Inverse variance weighted	3	0.046305	0.119322	-0.187566	0.280177	1.04739	0.828974	1.32336	0.697966	1.24433	2	0.536781	0.0852722	0.555546
ebi-a-GCST90001571	Effector Memory CD4-CD8- T cell %T cell || id:ebi-a-GCST90001571	gen_samplesize_finngen_R9_O15_EXIST_HYPERT_COMPLIC.gz	MR Egger	3	-0.251753	0.374707	-0.986179	0.482672	0.777436	0.372999	1.6204	0.623379	0.540197	1	0.462351	0.0852722	0.555546
ebi-a-GCST90001569	Effector Memory CD4-CD8- T cell Absolute Count || id:ebi-a-GCST90001569	gen_samplesize_finngen_R9_O15_EXIST_HYPERT_COMPLIC.gz	Inverse variance weighted	4	0.0262696	0.0926561	-0.155336	0.207876	1.02662	0.856127	1.23106	0.776781	2.79289	3	0.424672	0.0545632	0.367349
ebi-a-GCST90001569	Effector Memory CD4-CD8- T cell Absolute Count || id:ebi-a-GCST90001569	gen_samplesize_finngen_R9_O15_EXIST_HYPERT_COMPLIC.gz	MR Egger	4	-0.175787	0.197923	-0.563716	0.212143	0.838797	0.56909	1.23632	0.468163	1.45818	2	0.482348	0.0545632	0.367349
ebi-a-GCST90001543	Effector Memory CD4+ T cell %CD4+ T cell || id:ebi-a-GCST90001543	gen_samplesize_finngen_R9_O15_EXIST_HYPERT_COMPLIC.gz	Inverse variance weighted	3	0.129563	0.0909876	-0.0487731	0.307898	1.13833	0.952397	1.36056	0.154458	1.46401	2	0.480945	0.0380757	0.542531
ebi-a-GCST90001543	Effector Memory CD4+ T cell %CD4+ T cell || id:ebi-a-GCST90001543	gen_samplesize_finngen_R9_O15_EXIST_HYPERT_COMPLIC.gz	MR Egger	3	0.0216492	0.153309	-0.278837	0.322135	1.02189	0.756663	1.38007	0.910692	0.699121	1	0.403079	0.0380757	0.542531
ebi-a-GCST90001544	Effector Memory CD4+ T cell %T cell || id:ebi-a-GCST90001544	gen_samplesize_finngen_R9_O15_EXIST_HYPERT_COMPLIC.gz	Inverse variance weighted	4	-0.0190417	0.0859049	-0.187415	0.149332	0.981138	0.829099	1.16106	0.824579	1.2997	3	0.729204	-0.032964	0.54284
ebi-a-GCST90001544	Effector Memory CD4+ T cell %T cell || id:ebi-a-GCST90001544	gen_samplesize_finngen_R9_O15_EXIST_HYPERT_COMPLIC.gz	MR Egger	4	0.066334	0.145511	-0.218867	0.351535	1.06858	0.803429	1.42125	0.693197	0.77127	2	0.680019	-0.032964	0.54284
ebi-a-GCST90001555	Effector Memory CD8+ T cell %CD8+ T cell || id:ebi-a-GCST90001555	gen_samplesize_finngen_R9_O15_EXIST_HYPERT_COMPLIC.gz	Inverse variance weighted	3	-0.0336622	0.0532587	-0.138049	0.0707248	0.966898	0.871056	1.07329	0.527353	0.3126	2	0.855302	-0.0207171	0.775021
ebi-a-GCST90001555	Effector Memory CD8+ T cell %CD8+ T cell || id:ebi-a-GCST90001555	gen_samplesize_finngen_R9_O15_EXIST_HYPERT_COMPLIC.gz	MR Egger	3	-0.0133978	0.0765134	-0.163364	0.136568	0.986692	0.849282	1.14633	0.889644	0.176526	1	0.674376	-0.0207171	0.775021
ebi-a-GCST90001556	Effector Memory CD8+ T cell %T cell || id:ebi-a-GCST90001556	gen_samplesize_finngen_R9_O15_EXIST_HYPERT_COMPLIC.gz	Inverse variance weighted	2	-0.0291312	0.0640268	-0.154624	0.0963613	0.971289	0.856738	1.10116	0.649121	0.30267	1	0.582214	NA	NA
ebi-a-GCST90001554	Effector Memory CD8+ T cell Absolute Count || id:ebi-a-GCST90001554	gen_samplesize_finngen_R9_O15_EXIST_HYPERT_COMPLIC.gz	Inverse variance weighted	2	-0.00340007	0.063528	-0.127915	0.121115	0.996606	0.879928	1.12875	0.957317	0.202512	1	0.652701	NA	NA
ebi-a-GCST90001973	FSC-A on CD4+ T cell || id:ebi-a-GCST90001973	gen_samplesize_finngen_R9_O15_EXIST_HYPERT_COMPLIC.gz	MR Egger	3	-3.0349	1.48228	-5.94016	-0.129633	0.0480797	0.00263161	0.878418	0.289238	1.37062	1	0.241706	0.648597	0.295451
ebi-a-GCST90001966	FSC-A on granulocyte || id:ebi-a-GCST90001966	gen_samplesize_finngen_R9_O15_EXIST_HYPERT_COMPLIC.gz	Inverse variance weighted	2	0.0930629	0.116071	-0.134437	0.320563	1.09753	0.874208	1.3779	0.422684	0.029415	1	0.863824	NA	NA
ebi-a-GCST90001970	FSC-A on HLA DR+ Natural Killer || id:ebi-a-GCST90001970	gen_samplesize_finngen_R9_O15_EXIST_HYPERT_COMPLIC.gz	Inverse variance weighted	4	0.0604621	0.0704723	-0.0776637	0.198588	1.06233	0.925276	1.21968	0.390917	1.03588	3	0.79257	-0.0317864	0.534052
ebi-a-GCST90001970	FSC-A on HLA DR+ Natural Killer || id:ebi-a-GCST90001970	gen_samplesize_finngen_R9_O15_EXIST_HYPERT_COMPLIC.gz	MR Egger	4	0.153453	0.143379	-0.127569	0.434475	1.16585	0.880233	1.54415	0.39654	0.481252	2	0.786136	-0.0317864	0.534052
ebi-a-GCST90001965	FSC-A on monocyte || id:ebi-a-GCST90001965	gen_samplesize_finngen_R9_O15_EXIST_HYPERT_COMPLIC.gz	Inverse variance weighted	2	-0.111689	0.350918	-0.799489	0.57611	0.894322	0.449559	1.7791	0.750275	4.78227	1	0.0287542	NA	NA
ebi-a-GCST90001963	FSC-A on myeloid Dendritic Cell || id:ebi-a-GCST90001963	gen_samplesize_finngen_R9_O15_EXIST_HYPERT_COMPLIC.gz	MR Egger	3	-0.357607	2.3982	-5.05808	4.34286	0.699348	0.00635777	76.9274	0.905765	7.34906	1	0.00670978	0.111167	0.908882
ebi-a-GCST90001969	FSC-A on Natural Killer || id:ebi-a-GCST90001969	gen_samplesize_finngen_R9_O15_EXIST_HYPERT_COMPLIC.gz	Inverse variance weighted	3	0.144885	0.103953	-0.0588635	0.348633	1.15591	0.942835	1.41713	0.163393	0.404387	2	0.816937	0.0179127	0.796834
ebi-a-GCST90001969	FSC-A on Natural Killer || id:ebi-a-GCST90001969	gen_samplesize_finngen_R9_O15_EXIST_HYPERT_COMPLIC.gz	MR Egger	3	0.0657188	0.261167	-0.446168	0.577606	1.06793	0.640076	1.78177	0.843062	0.295205	1	0.586904	0.0179127	0.796834
ebi-a-GCST90001976	FSC-A on Natural Killer T || id:ebi-a-GCST90001976	gen_samplesize_finngen_R9_O15_EXIST_HYPERT_COMPLIC.gz	Inverse variance weighted	2	0.0225191	0.19226	-0.35431	0.399348	1.02277	0.701658	1.49085	0.906758	0.486638	1	0.485431	NA	NA
ebi-a-GCST90001964	FSC-A on plasmacytoid Dendritic Cell || id:ebi-a-GCST90001964	gen_samplesize_finngen_R9_O15_EXIST_HYPERT_COMPLIC.gz	Inverse variance weighted	4	0.0707541	0.118138	-0.160796	0.302305	1.07332	0.851465	1.35297	0.549233	1.51159	3	0.679598	-0.00639931	0.919816
ebi-a-GCST90001964	FSC-A on plasmacytoid Dendritic Cell || id:ebi-a-GCST90001964	gen_samplesize_finngen_R9_O15_EXIST_HYPERT_COMPLIC.gz	MR Egger	4	0.0971269	0.260187	-0.41284	0.607094	1.102	0.661768	1.83509	0.744781	1.49865	2	0.472686	-0.00639931	0.919816
ebi-a-GCST90001524	Granulocytic Myeloid-Derived Suppressor Cells Absolute Count || id:ebi-a-GCST90001524	gen_samplesize_finngen_R9_O15_EXIST_HYPERT_COMPLIC.gz	Inverse variance weighted	2	-0.0266421	0.101939	-0.226442	0.173158	0.97371	0.797365	1.18905	0.79382	0.368577	1	0.543781	NA	NA
ebi-a-GCST90001514	Hematopoietic Stem Cell Absolute Count || id:ebi-a-GCST90001514	gen_samplesize_finngen_R9_O15_EXIST_HYPERT_COMPLIC.gz	Inverse variance weighted	2	-0.0197656	0.0480743	-0.113991	0.07446	0.980428	0.892266	1.0773	0.680964	0.224182	1	0.635871	NA	NA
ebi-a-GCST90002116	HLA DR on B cell || id:ebi-a-GCST90002116	gen_samplesize_finngen_R9_O15_EXIST_HYPERT_COMPLIC.gz	MR Egger	9	0.240423	0.123524	-0.00168345	0.48253	1.27179	0.998318	1.62017	0.0926615	11.5919	7	0.114804	-0.0952475	0.143639
ebi-a-GCST90002009	HLA DR on CD14- CD16- || id:ebi-a-GCST90002009	gen_samplesize_finngen_R9_O15_EXIST_HYPERT_COMPLIC.gz	Inverse variance weighted	4	-0.0379421	0.077171	-0.189197	0.113313	0.962769	0.827623	1.11998	0.622957	2.79795	3	0.423837	-0.096039	0.436668
ebi-a-GCST90002009	HLA DR on CD14- CD16- || id:ebi-a-GCST90002009	gen_samplesize_finngen_R9_O15_EXIST_HYPERT_COMPLIC.gz	MR Egger	4	0.250776	0.309215	-0.355286	0.856838	1.28502	0.700973	2.3557	0.502527	1.86822	2	0.392935	-0.096039	0.436668
ebi-a-GCST90001984	HLA DR on CD14- CD16+ monocyte || id:ebi-a-GCST90001984	gen_samplesize_finngen_R9_O15_EXIST_HYPERT_COMPLIC.gz	Inverse variance weighted	8	-0.000173514	0.0532182	-0.104481	0.104134	0.999827	0.900792	1.10975	0.997399	11.9294	7	0.102905	0.0218056	0.696892
ebi-a-GCST90001984	HLA DR on CD14- CD16+ monocyte || id:ebi-a-GCST90001984	gen_samplesize_finngen_R9_O15_EXIST_HYPERT_COMPLIC.gz	MR Egger	8	-0.0638372	0.165741	-0.388689	0.261014	0.938158	0.677945	1.29825	0.7134	11.6062	6	0.071354	0.0218056	0.696892
ebi-a-GCST90001988	HLA DR on CD14+ CD16- monocyte || id:ebi-a-GCST90001988	gen_samplesize_finngen_R9_O15_EXIST_HYPERT_COMPLIC.gz	Inverse variance weighted	5	0.0517234	0.0516002	-0.0494129	0.15286	1.05308	0.951788	1.16516	0.316156	7.76725	4	0.100486	0.011393	0.910468
ebi-a-GCST90001988	HLA DR on CD14+ CD16- monocyte || id:ebi-a-GCST90001988	gen_samplesize_finngen_R9_O15_EXIST_HYPERT_COMPLIC.gz	MR Egger	5	0.0292621	0.19318	-0.349371	0.407896	1.02969	0.705131	1.50365	0.889213	7.72878	3	0.0519626	0.011393	0.910468
ebi-a-GCST90002007	HLA DR on CD14+ CD16+ monocyte || id:ebi-a-GCST90002007	gen_samplesize_finngen_R9_O15_EXIST_HYPERT_COMPLIC.gz	Inverse variance weighted	5	-0.0368668	0.0564464	-0.147502	0.0737681	0.963804	0.862861	1.07656	0.513672	6.20645	4	0.184252	0.0555456	0.658677
ebi-a-GCST90002007	HLA DR on CD14+ CD16+ monocyte || id:ebi-a-GCST90002007	gen_samplesize_finngen_R9_O15_EXIST_HYPERT_COMPLIC.gz	MR Egger	5	-0.168971	0.27761	-0.713088	0.375145	0.844533	0.490129	1.4552	0.585739	5.74914	3	0.124474	0.0555456	0.658677
ebi-a-GCST90001991	HLA DR on CD14+ monocyte || id:ebi-a-GCST90001991	gen_samplesize_finngen_R9_O15_EXIST_HYPERT_COMPLIC.gz	Inverse variance weighted	5	0.0527684	0.0532998	-0.0516992	0.157236	1.05419	0.949614	1.17027	0.32216	7.80565	4	0.0989625	0.013891	0.89212
ebi-a-GCST90001991	HLA DR on CD14+ monocyte || id:ebi-a-GCST90001991	gen_samplesize_finngen_R9_O15_EXIST_HYPERT_COMPLIC.gz	MR Egger	5	0.0245234	0.201117	-0.369667	0.418713	1.02483	0.690965	1.52	0.910659	7.74948	3	0.0514831	0.013891	0.89212
ebi-a-GCST90002112	HLA DR on CD33- HLA DR+ || id:ebi-a-GCST90002112	gen_samplesize_finngen_R9_O15_EXIST_HYPERT_COMPLIC.gz	Inverse variance weighted	2	0.129944	0.0518665	0.0282854	0.231602	1.13876	1.02869	1.26062	0.012233	1.81809	1	0.177541	NA	NA
ebi-a-GCST90002108	HLA DR on CD33+ HLA DR+ CD14- || id:ebi-a-GCST90002108	gen_samplesize_finngen_R9_O15_EXIST_HYPERT_COMPLIC.gz	Inverse variance weighted	2	0.0552851	0.070757	-0.0833986	0.193969	1.05684	0.919984	1.21406	0.434604	1.95901	1	0.16162	NA	NA
ebi-a-GCST90002109	HLA DR on CD33+ HLA DR+ CD14dim || id:ebi-a-GCST90002109	gen_samplesize_finngen_R9_O15_EXIST_HYPERT_COMPLIC.gz	Inverse variance weighted	3	0.0462623	0.0703241	-0.0915729	0.184097	1.04735	0.912495	1.20213	0.510638	2.70574	2	0.258498	-0.0900649	0.662719
ebi-a-GCST90002109	HLA DR on CD33+ HLA DR+ CD14dim || id:ebi-a-GCST90002109	gen_samplesize_finngen_R9_O15_EXIST_HYPERT_COMPLIC.gz	MR Egger	3	0.285567	0.417531	-0.532793	1.10393	1.33052	0.586963	3.01599	0.618112	2.01472	1	0.15578	-0.0900649	0.662719
ebi-a-GCST90002111	HLA DR on CD33dim HLA DR+ CD11b- || id:ebi-a-GCST90002111	gen_samplesize_finngen_R9_O15_EXIST_HYPERT_COMPLIC.gz	Inverse variance weighted	5	0.00203011	0.0633951	-0.122224	0.126285	1.00203	0.88495	1.1346	0.974454	8.43432	4	0.0769033	-0.0244897	0.857282
ebi-a-GCST90002111	HLA DR on CD33dim HLA DR+ CD11b- || id:ebi-a-GCST90002111	gen_samplesize_finngen_R9_O15_EXIST_HYPERT_COMPLIC.gz	MR Egger	5	0.0666852	0.338134	-0.596057	0.729427	1.06896	0.55098	2.07389	0.856264	8.3279	3	0.0396995	-0.0244897	0.857282
ebi-a-GCST90002110	HLA DR on CD33dim HLA DR+ CD11b+ || id:ebi-a-GCST90002110	gen_samplesize_finngen_R9_O15_EXIST_HYPERT_COMPLIC.gz	Inverse variance weighted	4	0.00974271	0.0745691	-0.136413	0.155898	1.00979	0.872482	1.16871	0.896049	7.51166	3	0.0572597	0.353167	0.123319
ebi-a-GCST90002110	HLA DR on CD33dim HLA DR+ CD11b+ || id:ebi-a-GCST90002110	gen_samplesize_finngen_R9_O15_EXIST_HYPERT_COMPLIC.gz	MR Egger	4	-0.853064	0.338087	-1.51571	-0.190413	0.426107	0.219651	0.826617	0.127673	0.869779	2	0.647336	0.353167	0.123319
ebi-a-GCST90002106	HLA DR on Dendritic Cell || id:ebi-a-GCST90002106	gen_samplesize_finngen_R9_O15_EXIST_HYPERT_COMPLIC.gz	Inverse variance weighted	7	0.11185	0.031064	0.050965	0.172736	1.11835	1.05229	1.18855	0.000317428	5.12791	6	0.527516	-0.0218195	0.481627
ebi-a-GCST90002106	HLA DR on Dendritic Cell || id:ebi-a-GCST90002106	gen_samplesize_finngen_R9_O15_EXIST_HYPERT_COMPLIC.gz	MR Egger	7	0.148547	0.0574232	0.0359971	0.261096	1.16015	1.03665	1.29835	0.0490221	4.55057	5	0.473146	-0.0218195	0.481627
ebi-a-GCST90002117	HLA DR on HLA DR+ Natural Killer || id:ebi-a-GCST90002117	gen_samplesize_finngen_R9_O15_EXIST_HYPERT_COMPLIC.gz	Inverse variance weighted	6	0.0827122	0.0734082	-0.0611678	0.226592	1.08623	0.940665	1.25432	0.259851	7.87929	5	0.163015	-0.098162	0.145586
ebi-a-GCST90002117	HLA DR on HLA DR+ Natural Killer || id:ebi-a-GCST90002117	gen_samplesize_finngen_R9_O15_EXIST_HYPERT_COMPLIC.gz	MR Egger	6	0.365261	0.168076	0.0358321	0.69469	1.44089	1.03648	2.00309	0.0954687	4.34488	4	0.361339	-0.098162	0.145586
ebi-a-GCST90002010	HLA DR on monocyte || id:ebi-a-GCST90002010	gen_samplesize_finngen_R9_O15_EXIST_HYPERT_COMPLIC.gz	MR Egger	4	0.485166	0.175421	0.14134	0.828992	1.62444	1.15182	2.29101	0.109647	1.01386	2	0.602341	-0.21899	0.11438
ebi-a-GCST90002104	HLA DR on myeloid Dendritic Cell || id:ebi-a-GCST90002104	gen_samplesize_finngen_R9_O15_EXIST_HYPERT_COMPLIC.gz	Inverse variance weighted	6	0.142725	0.0373699	0.0694797	0.21597	1.15341	1.07195	1.24106	0.000133862	4.69233	5	0.45457	-0.0246999	0.58832
ebi-a-GCST90002104	HLA DR on myeloid Dendritic Cell || id:ebi-a-GCST90002104	gen_samplesize_finngen_R9_O15_EXIST_HYPERT_COMPLIC.gz	MR Egger	6	0.188218	0.0866048	0.0184722	0.357963	1.2071	1.01864	1.43041	0.0954577	4.31938	4	0.364504	-0.0246999	0.58832
ebi-a-GCST90002105	HLA DR on plasmacytoid Dendritic Cell || id:ebi-a-GCST90002105	gen_samplesize_finngen_R9_O15_EXIST_HYPERT_COMPLIC.gz	Inverse variance weighted	8	0.0934636	0.0302054	0.0342609	0.152666	1.09797	1.03485	1.16494	0.00197302	8.24305	7	0.311651	-0.0116616	0.694902
ebi-a-GCST90002105	HLA DR on plasmacytoid Dendritic Cell || id:ebi-a-GCST90002105	gen_samplesize_finngen_R9_O15_EXIST_HYPERT_COMPLIC.gz	MR Egger	8	0.11137	0.0541061	0.00532224	0.217418	1.11781	1.00534	1.24286	0.0852489	8.01664	6	0.236886	-0.0116616	0.694902
ebi-a-GCST90001626	HLA DR+ CD4+ T cell %lymphocyte || id:ebi-a-GCST90001626	gen_samplesize_finngen_R9_O15_EXIST_HYPERT_COMPLIC.gz	Inverse variance weighted	2	-0.084977	0.106844	-0.294392	0.124438	0.918533	0.744985	1.13251	0.426418	1.16741	1	0.279934	NA	NA
ebi-a-GCST90001624	HLA DR+ CD4+ T cell Absolute Count || id:ebi-a-GCST90001624	gen_samplesize_finngen_R9_O15_EXIST_HYPERT_COMPLIC.gz	Inverse variance weighted	2	-0.0715408	0.126691	-0.319856	0.176774	0.930958	0.726254	1.19336	0.572287	1.57398	1	0.209629	NA	NA
ebi-a-GCST90001629	HLA DR+ CD8+ T cell %lymphocyte || id:ebi-a-GCST90001629	gen_samplesize_finngen_R9_O15_EXIST_HYPERT_COMPLIC.gz	Inverse variance weighted	2	-0.0836485	0.0734677	-0.227645	0.0603482	0.919755	0.796407	1.06221	0.254881	0.340893	1	0.559314	NA	NA
ebi-a-GCST90001628	HLA DR+ CD8+ T cell %T cell || id:ebi-a-GCST90001628	gen_samplesize_finngen_R9_O15_EXIST_HYPERT_COMPLIC.gz	Inverse variance weighted	3	-0.0960192	0.0702143	-0.233639	0.0416007	0.908447	0.791647	1.04248	0.171463	0.614835	2	0.735344	-0.010984	0.837196
ebi-a-GCST90001628	HLA DR+ CD8+ T cell %T cell || id:ebi-a-GCST90001628	gen_samplesize_finngen_R9_O15_EXIST_HYPERT_COMPLIC.gz	MR Egger	3	-0.0646786	0.13892	-0.336962	0.207604	0.937369	0.713936	1.23073	0.722602	0.546476	1	0.459761	-0.010984	0.837196
ebi-a-GCST90001627	HLA DR+ CD8+ T cell Absolute Count || id:ebi-a-GCST90001627	gen_samplesize_finngen_R9_O15_EXIST_HYPERT_COMPLIC.gz	Inverse variance weighted	3	-0.0584324	0.0721473	-0.199841	0.0829764	0.943242	0.818861	1.08652	0.417996	1.46247	2	0.481314	0.0560524	0.443727
ebi-a-GCST90001627	HLA DR+ CD8+ T cell Absolute Count || id:ebi-a-GCST90001627	gen_samplesize_finngen_R9_O15_EXIST_HYPERT_COMPLIC.gz	MR Egger	3	-0.228112	0.159324	-0.540388	0.0841636	0.796035	0.582522	1.08781	0.388136	0.0356771	1	0.850184	0.0560524	0.443727
ebi-a-GCST90001650	HLA DR+ Natural Killer %CD3- lymphocyte || id:ebi-a-GCST90001650	gen_samplesize_finngen_R9_O15_EXIST_HYPERT_COMPLIC.gz	Inverse variance weighted	3	0.0476221	0.0605543	-0.0710643	0.166309	1.04877	0.931402	1.18094	0.431612	0.546629	2	0.760854	-0.0265235	0.622979
ebi-a-GCST90001650	HLA DR+ Natural Killer %CD3- lymphocyte || id:ebi-a-GCST90001650	gen_samplesize_finngen_R9_O15_EXIST_HYPERT_COMPLIC.gz	MR Egger	3	0.103295	0.10254	-0.0976832	0.304272	1.10882	0.906936	1.35564	0.497665	0.0939968	1	0.759156	-0.0265235	0.622979
ebi-a-GCST90001649	HLA DR+ Natural Killer %Natural Killer || id:ebi-a-GCST90001649	gen_samplesize_finngen_R9_O15_EXIST_HYPERT_COMPLIC.gz	Inverse variance weighted	6	0.0231901	0.0540633	-0.082774	0.129154	1.02346	0.920559	1.13787	0.667965	3.49008	5	0.624888	-0.0136519	0.618583
ebi-a-GCST90001649	HLA DR+ Natural Killer %Natural Killer || id:ebi-a-GCST90001649	gen_samplesize_finngen_R9_O15_EXIST_HYPERT_COMPLIC.gz	MR Egger	6	0.0646504	0.0940374	-0.119663	0.248964	1.06679	0.887219	1.2827	0.529559	3.19973	4	0.524975	-0.0136519	0.618583
ebi-a-GCST90001648	HLA DR+ Natural Killer Absolute Count || id:ebi-a-GCST90001648	gen_samplesize_finngen_R9_O15_EXIST_HYPERT_COMPLIC.gz	Inverse variance weighted	3	0.0501496	0.0638714	-0.0750383	0.175338	1.05143	0.927708	1.19165	0.432357	1.22146	2	0.542956	-0.0789661	0.520751
ebi-a-GCST90001648	HLA DR+ Natural Killer Absolute Count || id:ebi-a-GCST90001648	gen_samplesize_finngen_R9_O15_EXIST_HYPERT_COMPLIC.gz	MR Egger	3	0.186605	0.159043	-0.125119	0.498329	1.20515	0.882392	1.64597	0.449343	0.343775	1	0.557658	-0.0789661	0.520751
ebi-a-GCST90001618	HLA DR+ T cell Absolute Count || id:ebi-a-GCST90001618	gen_samplesize_finngen_R9_O15_EXIST_HYPERT_COMPLIC.gz	Inverse variance weighted	3	-0.054994	0.0703444	-0.192869	0.082881	0.946491	0.82459	1.08641	0.434342	1.50723	2	0.470662	0.060644	0.436079
ebi-a-GCST90001618	HLA DR+ T cell Absolute Count || id:ebi-a-GCST90001618	gen_samplesize_finngen_R9_O15_EXIST_HYPERT_COMPLIC.gz	MR Egger	3	-0.236345	0.164007	-0.557798	0.0851078	0.789508	0.572468	1.08883	0.386199	0.00889223	1	0.924872	0.060644	0.436079
ebi-a-GCST90001620	HLA DR+ T cell%lymphocyte || id:ebi-a-GCST90001620	gen_samplesize_finngen_R9_O15_EXIST_HYPERT_COMPLIC.gz	Inverse variance weighted	4	-0.0722831	0.0636497	-0.197037	0.0524704	0.930267	0.821161	1.05387	0.256108	1.09418	3	0.77848	0.048466	0.416917
ebi-a-GCST90001620	HLA DR+ T cell%lymphocyte || id:ebi-a-GCST90001620	gen_samplesize_finngen_R9_O15_EXIST_HYPERT_COMPLIC.gz	MR Egger	4	-0.200436	0.141394	-0.477569	0.0766971	0.818374	0.62029	1.07972	0.292057	0.0639369	2	0.968537	0.048466	0.416917
ebi-a-GCST90001619	HLA DR+ T cell%T cell || id:ebi-a-GCST90001619	gen_samplesize_finngen_R9_O15_EXIST_HYPERT_COMPLIC.gz	MR Egger	4	-0.266366	0.184476	-0.627939	0.0952064	0.766158	0.533691	1.09989	0.285585	4.43692	2	0.108777	0.0861597	0.206439
ebi-a-GCST90001476	HLA DR++ monocyte %leukocyte || id:ebi-a-GCST90001476	gen_samplesize_finngen_R9_O15_EXIST_HYPERT_COMPLIC.gz	Inverse variance weighted	2	0.120877	0.0905068	-0.0565164	0.29827	1.12849	0.945051	1.34753	0.181694	0.0267087	1	0.870181	NA	NA
ebi-a-GCST90001475	HLA DR++ monocyte %monocyte || id:ebi-a-GCST90001475	gen_samplesize_finngen_R9_O15_EXIST_HYPERT_COMPLIC.gz	Inverse variance weighted	4	0.0680771	0.0865314	-0.101524	0.237679	1.07045	0.903459	1.2683	0.431438	4.47626	3	0.214417	-0.111837	0.46926
ebi-a-GCST90001475	HLA DR++ monocyte %monocyte || id:ebi-a-GCST90001475	gen_samplesize_finngen_R9_O15_EXIST_HYPERT_COMPLIC.gz	MR Egger	4	0.51597	0.513663	-0.490809	1.52275	1.67526	0.612131	4.58481	0.420925	3.21537	2	0.200351	-0.111837	0.46926
ebi-a-GCST90001872	HVEM on naive CD8+ T cell || id:ebi-a-GCST90001872	gen_samplesize_finngen_R9_O15_EXIST_HYPERT_COMPLIC.gz	Inverse variance weighted	2	-0.14263	0.162595	-0.461317	0.176057	0.867075	0.630453	1.19251	0.380374	2.55083	1	0.110236	NA	NA
ebi-a-GCST90001827	IgD on IgD+ B cell || id:ebi-a-GCST90001827	gen_samplesize_finngen_R9_O15_EXIST_HYPERT_COMPLIC.gz	Inverse variance weighted	2	0.00597177	0.0511643	-0.0943103	0.106254	1.00599	0.91	1.1121	0.907084	0.00406383	1	0.949171	NA	NA
ebi-a-GCST90001821	IgD on IgD+ CD24- B cell || id:ebi-a-GCST90001821	gen_samplesize_finngen_R9_O15_EXIST_HYPERT_COMPLIC.gz	Inverse variance weighted	5	-0.00556303	0.0402415	-0.0844364	0.0733103	0.994452	0.91903	1.07606	0.89005	0.754298	4	0.944468	-0.0179592	0.557828
ebi-a-GCST90001821	IgD on IgD+ CD24- B cell || id:ebi-a-GCST90001821	gen_samplesize_finngen_R9_O15_EXIST_HYPERT_COMPLIC.gz	MR Egger	5	0.034604	0.0731568	-0.108783	0.177991	1.03521	0.896925	1.19482	0.668492	0.322048	3	0.95583	-0.0179592	0.557828
ebi-a-GCST90001820	IgD on IgD+ CD24+ B cell || id:ebi-a-GCST90001820	gen_samplesize_finngen_R9_O15_EXIST_HYPERT_COMPLIC.gz	Inverse variance weighted	6	-0.0368635	0.0529087	-0.140564	0.0668376	0.963808	0.868868	1.06912	0.485967	6.47927	5	0.262335	-0.0804061	0.178573
ebi-a-GCST90001820	IgD on IgD+ CD24+ B cell || id:ebi-a-GCST90001820	gen_samplesize_finngen_R9_O15_EXIST_HYPERT_COMPLIC.gz	MR Egger	6	0.131023	0.113037	-0.0905293	0.352575	1.13999	0.913448	1.42273	0.31089	3.82451	4	0.430277	-0.0804061	0.178573
ebi-a-GCST90001823	IgD on IgD+ CD38- unswitched memory B cell || id:ebi-a-GCST90001823	gen_samplesize_finngen_R9_O15_EXIST_HYPERT_COMPLIC.gz	Inverse variance weighted	2	-0.0159389	0.0576346	-0.128903	0.097025	0.984187	0.879059	1.10189	0.782125	1.70386	1	0.191784	NA	NA
ebi-a-GCST90001824	IgD on IgD+ CD38+ B cell || id:ebi-a-GCST90001824	gen_samplesize_finngen_R9_O15_EXIST_HYPERT_COMPLIC.gz	Inverse variance weighted	6	0.0134788	0.0407458	-0.0663829	0.0933406	1.01357	0.935772	1.09784	0.740794	6.02797	5	0.303507	0.0279157	0.447627
ebi-a-GCST90001824	IgD on IgD+ CD38+ B cell || id:ebi-a-GCST90001824	gen_samplesize_finngen_R9_O15_EXIST_HYPERT_COMPLIC.gz	MR Egger	6	-0.0480454	0.0843429	-0.213358	0.117267	0.95309	0.807867	1.12442	0.599386	5.12204	4	0.275003	0.0279157	0.447627
ebi-a-GCST90001825	IgD on IgD+ CD38dim B cell || id:ebi-a-GCST90001825	gen_samplesize_finngen_R9_O15_EXIST_HYPERT_COMPLIC.gz	Inverse variance weighted	5	-0.00630407	0.0421473	-0.0889127	0.0763046	0.993716	0.914925	1.07929	0.881102	0.751092	4	0.944882	-0.0189241	0.554285
ebi-a-GCST90001825	IgD on IgD+ CD38dim B cell || id:ebi-a-GCST90001825	gen_samplesize_finngen_R9_O15_EXIST_HYPERT_COMPLIC.gz	MR Egger	5	0.0388068	0.0799687	-0.117932	0.195545	1.03957	0.888757	1.21597	0.660713	0.310485	3	0.958045	-0.0189241	0.554285
ebi-a-GCST90001828	IgD on transitional B cell || id:ebi-a-GCST90001828	gen_samplesize_finngen_R9_O15_EXIST_HYPERT_COMPLIC.gz	Inverse variance weighted	5	0.0520119	0.0483408	-0.0427361	0.14676	1.05339	0.958164	1.15808	0.281953	3.24506	4	0.517684	0.0709198	0.176989
ebi-a-GCST90001828	IgD on transitional B cell || id:ebi-a-GCST90001828	gen_samplesize_finngen_R9_O15_EXIST_HYPERT_COMPLIC.gz	MR Egger	5	-0.118871	0.108559	-0.331647	0.0939046	0.887922	0.717741	1.09845	0.353558	0.154425	3	0.984588	0.0709198	0.176989
ebi-a-GCST90001826	IgD on unswitched memory B cell || id:ebi-a-GCST90001826	gen_samplesize_finngen_R9_O15_EXIST_HYPERT_COMPLIC.gz	Inverse variance weighted	6	-0.034567	0.0656849	-0.163309	0.0941755	0.966024	0.849328	1.09875	0.598711	9.97599	5	0.0759183	-0.159752	0.0551871
ebi-a-GCST90001826	IgD on unswitched memory B cell || id:ebi-a-GCST90001826	gen_samplesize_finngen_R9_O15_EXIST_HYPERT_COMPLIC.gz	MR Egger	6	0.29027	0.129791	0.0358783	0.544661	1.33679	1.03653	1.72402	0.0889735	2.78972	4	0.593609	-0.159752	0.0551871
ebi-a-GCST90001399	IgD- CD27- B cell %B cell || id:ebi-a-GCST90001399	gen_samplesize_finngen_R9_O15_EXIST_HYPERT_COMPLIC.gz	Inverse variance weighted	3	0.0626873	0.0823376	-0.0986944	0.224069	1.06469	0.90602	1.25116	0.446451	2.14313	2	0.342472	-0.000993808	0.992005
ebi-a-GCST90001399	IgD- CD27- B cell %B cell || id:ebi-a-GCST90001399	gen_samplesize_finngen_R9_O15_EXIST_HYPERT_COMPLIC.gz	MR Egger	3	0.0658356	0.276405	-0.475919	0.60759	1.06805	0.621314	1.836	0.85114	2.1428	1	0.143241	-0.000993808	0.992005
ebi-a-GCST90001433	IgD- CD27- B cell %lymphocyte || id:ebi-a-GCST90001433	gen_samplesize_finngen_R9_O15_EXIST_HYPERT_COMPLIC.gz	Inverse variance weighted	2	0.0738761	0.154826	-0.229583	0.377335	1.07667	0.794865	1.45839	0.633251	2.16708	1	0.140994	NA	NA
ebi-a-GCST90001401	IgD- CD27- B cell Absolute Count || id:ebi-a-GCST90001401	gen_samplesize_finngen_R9_O15_EXIST_HYPERT_COMPLIC.gz	Inverse variance weighted	2	0.082803	0.104638	-0.122288	0.287894	1.08633	0.884893	1.33362	0.428754	0.00184123	1	0.965774	NA	NA
ebi-a-GCST90001426	IgD- CD38dim B cell %lymphocyte || id:ebi-a-GCST90001426	gen_samplesize_finngen_R9_O15_EXIST_HYPERT_COMPLIC.gz	Inverse variance weighted	2	0.249693	0.167436	-0.0784821	0.577869	1.28363	0.924519	1.78224	0.13589	0.966198	1	0.32563	NA	NA
ebi-a-GCST90001424	IgD+ B cell %Lymphocyte || id:ebi-a-GCST90001424	gen_samplesize_finngen_R9_O15_EXIST_HYPERT_COMPLIC.gz	Inverse variance weighted	2	-0.00010074	0.192324	-0.377056	0.376855	0.999899	0.685877	1.45769	0.999582	0.212665	1	0.644687	NA	NA
ebi-a-GCST90001439	IgD+ CD24+ B cell %lymphocyte || id:ebi-a-GCST90001439	gen_samplesize_finngen_R9_O15_EXIST_HYPERT_COMPLIC.gz	Inverse variance weighted	2	-0.020499	0.185427	-0.383936	0.342938	0.97971	0.681175	1.40908	0.911973	0.175073	1	0.675642	NA	NA
ebi-a-GCST90001395	IgD+ CD38- B cell %B cell || id:ebi-a-GCST90001395	gen_samplesize_finngen_R9_O15_EXIST_HYPERT_COMPLIC.gz	Inverse variance weighted	2	0.326409	0.206936	-0.0791853	0.732003	1.38598	0.923869	2.07924	0.114716	0.0516102	1	0.820285	NA	NA
ebi-a-GCST90001431	IgD+ CD38- B cell %lymphocyte || id:ebi-a-GCST90001431	gen_samplesize_finngen_R9_O15_EXIST_HYPERT_COMPLIC.gz	Inverse variance weighted	2	-0.0143656	0.357903	-0.715856	0.687124	0.985737	0.488774	1.98799	0.967983	0.320344	1	0.571401	NA	NA
ebi-a-GCST90001392	IgD+ CD38+ B cell Absolute Count || id:ebi-a-GCST90001392	gen_samplesize_finngen_R9_O15_EXIST_HYPERT_COMPLIC.gz	Inverse variance weighted	2	0.203144	0.245348	-0.277738	0.684026	1.22525	0.757495	1.98184	0.407681	0.015057	1	0.902339	NA	NA
ebi-a-GCST90001516	Immature Myeloid-Derived Suppressor Cells %CD33dim HLA DR- CD66b- || id:ebi-a-GCST90001516	gen_samplesize_finngen_R9_O15_EXIST_HYPERT_COMPLIC.gz	Inverse variance weighted	2	-0.134984	0.0885514	-0.308545	0.038577	0.87373	0.734515	1.03933	0.12742	1.44972	1	0.228572	NA	NA
ebi-a-GCST90001515	Immature Myeloid-Derived Suppressor Cells Absolute Count || id:ebi-a-GCST90001515	gen_samplesize_finngen_R9_O15_EXIST_HYPERT_COMPLIC.gz	Inverse variance weighted	2	-0.0191082	0.0672069	-0.150834	0.112617	0.981073	0.859991	1.1192	0.776167	0.0442593	1	0.833372	NA	NA
ebi-a-GCST90001406	Memory B cell %B cell || id:ebi-a-GCST90001406	gen_samplesize_finngen_R9_O15_EXIST_HYPERT_COMPLIC.gz	Inverse variance weighted	2	-0.331057	0.183	-0.689736	0.0276226	0.718164	0.501708	1.02801	0.0704422	0.0501478	1	0.822806	NA	NA
ebi-a-GCST90001436	Memory B cell %lymphocyte || id:ebi-a-GCST90001436	gen_samplesize_finngen_R9_O15_EXIST_HYPERT_COMPLIC.gz	Inverse variance weighted	2	-0.0622721	0.19468	-0.443845	0.319301	0.939627	0.641565	1.37617	0.749068	0.0855065	1	0.769969	NA	NA
ebi-a-GCST90001530	Monocytic Myeloid-Derived Suppressor Cells Absolute Count || id:ebi-a-GCST90001530	gen_samplesize_finngen_R9_O15_EXIST_HYPERT_COMPLIC.gz	Inverse variance weighted	5	-0.0377418	0.0421908	-0.120436	0.0449521	0.962962	0.886534	1.04598	0.371027	2.70642	4	0.608092	0.0760026	0.388417
[truncated: 2,207 more rows]

## Sheet: Supplementary Table 5 
Supplementary Table 4 Reverse causality test for highly probable immunophenotypes
exposure	outcome	steiger_test_pval	steiger_test_direction
[truncated: 18 more rows]

## Sheet: Supplementary Table 6
Supplementary Table 6 Casual effects of MR analysis between immunophenotypes, Apolipoprotein A and HDP
[truncated: 7 more rows]

[truncated: 3 more sheets: Supplementary Table 7, Supplementary Table 8, Supplementary Table 9]
